# Supplementary material for: A Comparison of Various Algorithms for Classification of Food Scents Measured with an Ion Mobility Spectrometry
Source: Sensors (Basel). 2021 Jan 7;21(2):361. doi: 10.3390/s21020361 (PMC7825773; doi:10.3390/s21020361)
Supplement: Supplementary file 1 [file sensors-21-00361-s001.zip]

Archive with 39 entries (37 files):
- .DS_Store
- Definitions/
- Definitions/chicago2.bst
- Definitions/journalnames.tex
- Definitions/logo-ccby-eps-converted-to.pdf
- Definitions/logo-ccby.eps
- Definitions/logo-mdpi-eps-converted-to.pdf
- Definitions/logo-mdpi.eps
- Definitions/logo-orcid-eps-converted-to.pdf
- Definitions/logo-orcid.eps
- Definitions/logo-updates.pdf
- Definitions/mdpi.bst
- Definitions/mdpi.cls
- Definitions/sensors-logo-eps-converted-to.pdf
- Definitions/sensors-logo.eps
- fig/
- fig/AverageErrors.pdf
- fig/CVPlotsPCA95noLegend.pdf
- fig/CVPlotsPCA99noLegend.pdf
- fig/CVPlotsRAWnoLegend.pdf
- fig/MLPClassifier.pdf
- fig/NNErrors.pdf
- fig/ParetoNormPCA94.pdf
- fig/ParetoNormPCA99.pdf
- fig/ParetoPCA94.pdf
- fig/ParetoPCA99.pdf
- fig/ParetoSmooth11NormPCA94.pdf
- fig/ParetoSmooth11NormPCA99.pdf
- fig/ParetoSmooth5NormPCA94.pdf
- fig/ParetoSmooth5NormPCA99.pdf
- fig/RawPCAtest.pdf
- fig/transientphase.pdf
- libary.bib
- missfont.log
- sensors-1038171-supplementary - for proofreading.aux
- sensors-1038171-supplementary - for proofreading.log
- sensors-1038171-supplementary - for proofreading.out
- sensors-1038171-supplementary - for proofreading.synctex.gz
- sensors-1038171-supplementary - for proofreading.tex
