# Supplementary material for: A Comparison of Various Algorithms for Classification of Food Scents Measured with an Ion Mobility Spectrometry
Source: Sensors (Basel). 2021 Jan 7;21(2):361. doi: 10.3390/s21020361 (PMC7825773; doi:10.3390/s21020361)
Supplement: Supplementary file 1 [file sensors-21-00361-s001.zip › libary.bib]

% library file


@inproceedings{firstSniff,
	author = {M{\"u}ller, Philipp and Lekkala, Jukka and Ali-L{\"o}ytty, Simo and Pich\'e, Robert},
	year = {2017},
	month = {12},
	pages = {},
	title = {Indoor Localisation using Aroma Fingerprints: A First Sniff},
	doi = {10.1109/WPNC.2017.8250046},
	Booktitle = {14th Workshop on Positioning, Navigation and Communications (WPNC)}
}

@inproceedings{AromaLocalization,
	author = {Minaev, Georgy and M{\"u}ller, Philipp and Visa, Ari and Pich\'e, Robert},
	year = {2018},
	month = {10},
	pages = {397-402},
	title = {Indoor Localisation using Aroma Fingerprints: Comparing Nearest Neighbour Classification Accuracy using Different Distance Measures},
	doi = {10.1109/ICoSC.2018.8587811},
	Booktitle = {7th International Conference on Systems and Control (ICSC)}
}

@INPROCEEDINGS{IndoorPositioning, 
	author={G. {Minaev} and A. {Visa} and R. {Pich\'e}}, 
	booktitle={2017 International Conference on Indoor Positioning and Indoor Navigation (IPIN)}, 
	title={Comprehensive survey of similarity measures for ranked based location fingerprinting algorithm}, 
	year={2017}, 
	volume={}, 
	number={}, 
	pages={1-4}, 
	doi={10.1109/IPIN.2017.8115922}, 
	ISSN={}, 
	month={Sep.},}

@article{AromaScent2018,
	author = {M{\"u}ller, Philipp and Salminen, Katri and Nieminen, Ville and Kontunen, Anton and Karjalainen, Markus and Isokoski, Poika and Rantala, Jussi and Savia, Mariaana and V{\"a}liaho, Jari and Kallio, Pasi and Lekkala, Jukka and Surakka, Veikko},
	year = {2018},
	month = {08},
	pages = {},
	title = {Scent Classification by K Nearest Neighbors using Ion-Mobility Spectrometry Measurements},
	volume = {115},
	journal = {Expert Systems with Applications},
	doi = {10.1016/j.eswa.2018.08.042}
}

@article{Yang_2016, 
	title={Fault Detection Using the Clustering-kNN Rule for Gas Sensor Arrays}, 
	volume={16}, 
	ISSN={1424-8220}, 
	note={ \url{http://dx.doi.org/10.3390/s16122069} }, 
	DOI={10.3390/s16122069}, 
	number={12}, 
	journal={Sensors}, 
	publisher={MDPI AG}, 
	author={Yang, Jingli and Sun, Zhen and Chen, Yinsheng}, 
	year={2016}, 
	month={Dec}, 
	pages={2069}
}

@article{Luo2017, 
	title={Classification of Data from Electronic Nose Using Gradient Tree Boosting Algorithm}, 
	volume={17}, 
	ISSN={1424-8220}, 
	note={ \url{http://dx.doi.org/10.3390/s17102376} }, 
	DOI={10.3390/s17102376}, 
	number={10}, journal={Sensors}, 
	publisher={MDPI AG}, 
	author={Luo, Yuan and Ye, Wenbin and Zhao, Xiaojin and Pan, Xiaofang and Cao, Yuan}, 
	year={2017}, 
	month={Oct}, 
	pages={2376}}

@article{MullerOnlineScent2019,
	author = {M{\"u}ller, Philipp and Salminen, Katri and Kontunen, Anton and Karjalainen, Markus and Isokoski, Poika and Rantala, Jussi and Leivo, Joni and V{\"a}liaho, Jari and Kallio, Pasi and Lekkala, Jukka and Surakka, Veikko},
	year = {2019},
	month = {07},
	pages = {},
	title = {Online Scent Classification by Ion-Mobility Spectrometry Sequences},
	volume = {5},
	journal = {Frontiers in Applied Mathematics and Statistics},
	doi = {10.3389/fams.2019.00039}
}

@article{ChaComprehensiveSurvey,
	author = {Cha, Sung-Hyuk},
	year = {2007},
	month = {01},
	pages = {300-307},
	title = {Comprehensive Survey on Distance/Similarity Measures Between Probability Density Functions},
	volume = {1},
	journal = {International Journal of Mathematical Models and Methods in Applied Sciences}
}

@article{Bentley1975MultidimensionalBS,
	title={Multidimensional Binary Search Trees Used for Associative Searching},
	author={Jon Louis Bentley},
	journal={Commun. ACM},
	year={1975},
	volume={18},
	pages={509-517}
}

@book{EncyclopediaOfDistances,
	author = {Deza, Michel and Deza, Elena},
	year = {2009},
	month = {01},
	pages = {},
	title = {Encyclopedia of distances. 3rd ed},
	publisher = {Springer},
	doi = {10.1007/978-3-642-00234-2}
}

@inbook{Duda2001,
	author = {Duda, Richard and Hart, Peter and G.Stork, David},
	year = {2001},
	month = {01},
	pages = {},
	title = {Pattern Classification},
	isbn = {0-471-05669-3},
	publisher = {Wiley Interscience},
	Edition	= {2nd}
}

@article{chemPro100i,
	title = {ChemPro100i Handheld Chemical Detector},
	url  = {https://www.environics.fi/product/chempro100i/},
	addendum = {(accessed: 17.10.2019)}
}

@article{datasetPaper,
	author = {Mu{\"u}ller, P. and Salminen, K. and Nieminen and V., Kontunen and A., Karjalainen, M. and Isokoski and P., Rantala, J. and Savia, M. and V{\"a}liaho and Kallio, J., and P., Lekkala, J. and Surakka, V.},
	title = {Dataset for M{\"u}ller et al. - Scent classification by K nearest neighbors using ion-mobility spectrometry},
	note  = { \url{http://urn.fi/urn:nbn:fi:csc-kata20180418151056882791} },
	addendum = {(accessed: 25.11.2019)}
}

@article{DisancesList,
	author = {Minaev, Georgy and Pich\'e, Robert and Visa, Ari},
	title = {Distance measures for classification of numerical features},
	note  = { \url{http://www.tut.fi/~piche/misc/distanceMeasures.pdf} },
	addendum = {(accessed: 09.01.2020)}
}

@article{Zamora2012,
	title = {Improving the efficiency of ion mobility spectrometry analyses by using multivariate calibration},
	journal = {Analytica Chimica Acta},
	volume = {726},
	pages = {50 - 56},
	year = {2012},
	issn = {0003-2670},
	doi = {https://doi.org/10.1016/j.aca.2012.03.023},
	note = { \url{http://www.sciencedirect.com/science/article/pii/S0003267012004400} },
	author = {David Zamora and Marcelo Blanco}
}

@article{kianiAppENoseForQuality,
	title = {Application of electronic nose systems for assessing quality of medicinal and aromatic plant products: A review},
	journal = {Journal of Applied Research on Medicinal and Aromatic Plants},
	volume = {3},
	number = {1},
	pages = {1 - 9},
	year = {2016},
	issn = {2214-7861},
	doi = {https://doi.org/10.1016/j.jarmap.2015.12.002},
	author = {Sajad Kiani and Saeid Minaei and Mahdi Ghasemi-Varnamkhasti}
}

@article{Wilson2009,
	title = {Applications and advances in electronic-nose technologies},
	journal = {Sensors},
	volume = {9},
	number = {7},
	pages = {5099-5148},
	year = {2009},
	doi = {10.3390/s90705099},
	author = {A. D. Wilson and M. Baietto}
}


@article{Nakamoto2008,
	author = {Nakamoto, Takamichi and Nimsuk, Nitikarn and Wyszynski, Bartosz and Takushima, Hiroki and Kinoshita, Masashi and Cho, Norihiro},
	year = {2008},
	month = {10},
	pages = {799-802},
	title = {Reproduction of scent and video at remote site using odor sensing system and olfactory display together with camera},
	journal = {Proceedings of IEEE Sensors},
	doi = {10.1109/ICSENS.2008.4716562}
}

@article{GarciaRuiz2013,
	author = {Garcia-Ruiz, Miguel and Santana, Pedro},
	year = {2013},
	month = {01},
	pages = {1053-1059},
	title = {Design, evaluation and impact of educational olfactory interfaces},
	volume = {2},
	journal = {19th Americas Conference on Information Systems, AMCIS 2013 - Hyperconnected World: Anything, Anywhere, Anytime}
}

@article{VerneMaury1999,
	title = {Basic emotions induced by odorants: a new approach based on autonomic pattern results},
	journal = {Journal of the Autonomic Nervous System},
	volume = {75},
	number = {2},
	pages = {176 - 183},
	year = {1999},
	issn = {0165-1838},
	doi = {https://doi.org/10.1016/S0165-1838(98)00168-4},
	note = { \url{http://www.sciencedirect.com/science/article/pii/S0165183898001684} },
	author = {Evelyne Vernet-Maury and Ouafae Alaoui-Isma\"{i}li and André Dittmar and Georges Delhomme and Jacques Chanel},
}

@article{Robin1999,
	author = {Robin, O. and Alaoui-Isma\"{i}li, O. and Dittmar, A. and Vernet-Maury, E.},
	title = "{Basic Emotions Evoked by Eugenol Odor Differ According to the Dental Experience. A Neurovegetative Analysis}",
	journal = {Chemical Senses},
	volume = {24},
	number = {3},
	pages = {327-335},
	year = {1999},
	month = {06},
	issn = {0379-864X},
	doi = {10.1093/chemse/24.3.327},
	note = {\url{https://doi.org/10.1093/chemse/24.3.327}}
}

@Article{Herz2004,
	author={Herz, Rachel S. and Schankler, Corrente and Beland, Sophia},
	title={Olfaction, Emotion and Associative Learning: Effects on Motivated Behavior},
	journal={Motivation and Emotion},
	year={2004},
	month={Dec},
	day={01},
	volume={28},
	number={4},
	pages={363-383},
	issn={1573-6644},
	doi={10.1007/s11031-004-2389-x},
	note={\url{https://doi.org/10.1007/s11031-004-2389-x}}
}

@Article{QDATutorial,
	author = {Ghojogh, Benyamin and Crowley, Mark},
	year = {2019},
	month = {06},
	pages = {},
	title = {Linear and Quadratic Discriminant Analysis: Tutorial}
}

@Article{CSVM,
	author = {Chang, Chih-Chung and Lin, Chih-Jen},
	year = {2019},
	month = {11},
	title = {LIBSVM: A Library for Support Vector Machines}
}

@inbook{2018CrossValidation,
	author = {Berrar, Daniel},
	year = {2018},
	month = {01},
	pages = {},
	title = {Cross-Validation},
	isbn = {9780128096338},
	doi = {10.1016/B978-0-12-809633-8.20349-X}
}

@inbook{OwlstonNanotech,
	title = {Owlstone nanotechn},
	note = {\url{http://info.owlstonenanotech.com/rs/owlstone/images/FAIMS%20Whitepaper.pdf} .}
}

@book{haykin2009neural,
	author = {Haykin, S.S.},
	year = {2009},
	title = {Neural networks and learning machines (3rd Edition)},
	Publisher = {Pearson Education, Upper Saddle River, NJ}
}

@InProceedings{quasiNewtonMethods,
	 title = {Fast large-scale optimization by unifying stochastic gradient and quasi-Newton methods}, 
	author = {Jascha Sohl-Dickstein and Ben Poole and Surya Ganguli}, 
	pages = {604--612}, 
	year = {2014}, 
	editor = {Eric P. Xing and Tony Jebara}, 
	volume = {32}, number = {2}, series = {Proceedings of Machine Learning Research}, 
	address = {Bejing, China}, month = {22--24 Jun}, publisher = {PMLR}, 
	pdf = {http://proceedings.mlr.press/v32/sohl-dicksteinb14.pdf}, 
	url = {http://proceedings.mlr.press/v32/sohl-dicksteinb14.html}
}


@article{Hernandez2017,
	author = {Hernández-Mesa, M. and Escourrou, A. and Monteau, F. and Le Bizec, B. and Dervilly-Pinel, G.},
	title = "{Current applications and perspectives of ion mobility spectrometry to answer chemical food safety issues}",
	journal = {TrAC Trends in Analytical Chemistry},
	volume = {94},
	pages = {39-53},
	year = {2017},
}

@article{Armenta2017,
	author = {Armenta, S. and Alcala and M. and Blanco, M.},
	title = "{A review of recent, unconventional applications of ion mobility spectrometry (IMS)}",
	journal = {Analytica chimica acta},
	volume = {703(2)},
	pages = {114-123},
	year = {2011},
}


@article{Kafle2016,
	author = {Kafle, G. K. and Khot, L. R. and Sankaran, S. and Bahlol, H. Y. and Tufariello, J. A. and Hill Jr, H. H.},
	title = "{State of ion mobility spectrometry and applications in agriculture: A review}",
	journal = {Engineering in agriculture, environment and food},
	volume = {9(4)},
	pages = {346-357},
	year = {2016},
}

@inproceedings{Isokoski2020,
	author = {Isokoski, Poika and Salminen, Katri and M{\"u}ller, Philipp and Rantala, Jussi and Nieminen, Ville and Karjalainen, Markus and Valiaho, Jari and Kontunen, Anton and Savia, Marjaana and Leivo, Joni and Telembeci, Anca and Lekkala, Jukka and Kallio, Pasi and Surakka, Veikko},
	year = {2020},
	month = {01},
	pages = {126-133},
	title = {Transferring scents over a communication network},
	doi = {10.1145/3377290.3377301}
}

@article{Marguez2011,
	author = {M\'{a}rquez-Sillero, Isabel and Aguilera, Eva and C\'{a}rdenas, Soledad and Valc\'{a}rcel, Miguel},
	year = {2011},
	month = {05},
	pages = {677-690},
	title = {Ion-mobility spectrometry for environmental analysis},
	volume = {30},
	journal = {TrAC Trends in Analytical Chemistry},
	doi = {10.1016/j.trac.2010.12.007}
}

@article{Asbury2000,
	author = {Asbury, G and Klasmeier, Jörg and Hill, H},
	year = {2000},
	month = {02},
	pages = {1291-8},
	title = {Analysis of explosives using electrospray ionization/ion mobility spectrometry (ESI/IMS)},
	volume = {50},
	journal = {Talanta},
	doi = {10.1016/S0039-9140(99)00241-6}
}

@article{Szymanska2016,
	author = {Szyma\'{n}ska, Ewa and Davies, Antony and Buydens, Lutgarde},
	year = {2016},
	month = {08},
	pages = {},
	title = {Chemometrics for ion mobility spectrometry data: Recent advances and future prospects},
	volume = {141},
	journal = {The Analyst},
	doi = {10.1039/C6AN01008C}
}

@article{Gatuszka2015,
	author = {Gałuszka, Agnieszka and Migaszewski, Zdzisław and Namieśnik, Jacek},
	year = {2015},
	month = {05},
	pages = {593-603},
	title = {Review. Moving your laboratories to the field - Advantages and limitations of the use of field portable instruments in environmental sample analysis},
	volume = {140},
	journal = {Environmental Research},
	doi = {10.1016/j.envres.2015.05.017}
}

@article{ARMENTA2011114,
	title = "A review of recent, unconventional applications of ion mobility spectrometry (IMS)",
	journal = "Analytica Chimica Acta",
	volume = "703",
	number = "2",
	pages = "114 - 123",
	year = "2011",
	issn = "0003-2670",
	doi = "https://doi.org/10.1016/j.aca.2011.07.021",
	url = "http://www.sciencedirect.com/science/article/pii/S0003267011009627",
	author = "Sergio Armenta and Manel Alcala and Marcelo Blanco",
	keywords = "Ion mobility spectrometry, Pharmaceuticals, Food analysis, Environmental analysis, Clinical analysis, Process control",
}

@article{CONTRERAS201982,
	title = "HS-GC-IMS and chemometric data treatment for food authenticity assessment: Olive oil mapping and classification through two different devices as an example",
	journal = "Food Control",
	volume = "98",
	pages = "82 - 93",
	year = "2019",
	issn = "0956-7135",
	doi = "https://doi.org/10.1016/j.foodcont.2018.11.001",
	url = "http://www.sciencedirect.com/science/article/pii/S0956713518305371",
	author = "Mar\'{i}a del Mar Contreras and Natalia Arroyo-Manzanares and Cristina Arce and Lourdes Arce",
	keywords = "Central composite design, Chemometrics, Ion mobility spectrometry, Olive oil grading, Olive oil aroma, Panel test",
}

@article{HERNANDEZMESA201739,
	title = "Current applications and perspectives of ion mobility spectrometry to answer chemical food safety issues",
	journal = "TrAC Trends in Analytical Chemistry",
	volume = "94",
	pages = "39 - 53",
	year = "2017",
	issn = "0165-9936",
	doi = "https://doi.org/10.1016/j.trac.2017.07.006",
	url = "http://www.sciencedirect.com/science/article/pii/S016599361730122X",
	author = "Maykel Hern\'{a}ndez-Mesa and Antoine Escourrou and Fabrice Monteau and Bruno {Le Bizec} and Gaud Dervilly-Pinel",
	keywords = "IMS, Residues, Contaminants, Risk assessment, Mass spectrometry",
}

@article{WANG2020126158,
	title = "Recent progress in food flavor analysis using gas chromatography–ion mobility spectrometry (GC–IMS)",
	journal = "Food Chemistry",
	volume = "315",
	pages = "126158",
	year = "2020",
	issn = "0308-8146",
	doi = "https://doi.org/10.1016/j.foodchem.2019.126158",
	url = "http://www.sciencedirect.com/science/article/pii/S0308814619323106",
	author = "Shuqi Wang and Haitao Chen and Baoguo Sun",
	keywords = "GC–IMS, Food flavor, Volatile organic compounds, Adulteration",
}

@article{WenRen2020,
	author = {He, Wen and Ren, Fang and Wang, Yingqian and Gao, Xing and Wang, Xiaoxia and Dai, Xia and Song, Jibing},
	year = {2020},
	month = {07},
	pages = {012030},
	title = {Application of GC-IMS in Detection of Food Flavor Substances},
	volume = {545},
	journal = {IOP Conference Series: Earth and Environmental Science},
	doi = {10.1088/1755-1315/545/1/012030}
}

@article{Mengqi2019,
	author = {Li, Mengqi and Yang, Ruiwen and Zhang, Hao and Wang, Silu and Chen, Dong and Lin, Songyi},
	year = {2019},
	month = {08},
	pages = {32-39},
	title = {Development of a flavor fingerprint by HS-GC–IMS with PCA for volatile compounds of Tricholoma matsutake Singer},
	volume = {290},
	journal = {Food Chemistry},
	doi = {10.1016/j.foodchem.2019.03.124}
}

@article{Wilson2009,
	author = {Wilson, Alphus and Baietto, Manuela},
	year = {2009},
	month = {07},
	pages = {},
	title = {Applications and Advances in Electronic-Nose Technologies},
	volume = {9},
	journal = {Sensors},
	doi = {10.3390/s90705099}
}

@article{Baldwin2011,
	author = {Baldwin, Elizabeth and Bai, Jinhe and Plotto, Anne and Dea, Sharon},
	year = {2011},
	month = {12},
	pages = {4744-66},
	title = {Electronic Noses and Tongues: Applications for the Food and Pharmaceutical Industries},
	volume = {11},
	journal = {Sensors (Basel, Switzerland)},
	doi = {10.3390/s110504744}
}

@inproceedings{Salminen2018,
	author = {Salminen, Katri and Leivo, Joni and Telembeci, Anca and Lekkala, Jukka and Kallio, Pasi and Surakka, Veikko and Rantala, Jussi and Isokoski, Poika and Lehtonen, Marko and Müller, Philipp and Karjalainen, Markus and Valiaho, Jari and Kontunen, Anton and Nieminen, Ville},
	year = {2018},
	month = {10},
	pages = {73-77},
	title = {Olfactory Display Prototype for Presenting and Sensing Authentic and Synthetic Odors},
	doi = {10.1145/3242969.3242999}
}

@article{Ravia2020,
	author = {Ravia, Aharon and Snitz, Kobi and Honigstein, Danielle and Finkel, Maya and Zirler, Rotem and Perl, Ofer and Secundo, Lavi and Laudamiel, Christophe and Harel, David and Sobel, Noam},
	year = {2020},
	month = {11},
	pages = {1-6},
	title = {A measure of smell enables the creation of olfactory metamers},
	journal = {Nature},
	doi = {10.1038/s41586-020-2891-7}
}
