# Supplementary material for: A Comparison of Various Algorithms for Classification of Food Scents Measured with an Ion Mobility Spectrometry
Source: Sensors (Basel). 2021 Jan 7;21(2):361. doi: 10.3390/s21020361 (PMC7825773; doi:10.3390/s21020361)
Supplement: Supplementary file 1 [file sensors-21-00361-s001.zip › missfont.log]

mktextfm at10
mktextfm at7
mktextfm at6
mktextfm at10
mktextfm at7
mktextfm at6
mktextfm at10
mktextfm at7
mktextfm at6
mktextfm at10
mktextfm at7
mktextfm at6
mktextfm at10
mktextfm at7
mktextfm at6
mktextfm at10
mktextfm at7
mktextfm at6
mktextfm at10
mktextfm at7
mktextfm at6
mktextfm at10
mktextfm at7
mktextfm at6
mktextfm at10
mktextfm at7
mktextfm at6
mktextfm at10
mktextfm at7
mktextfm at6
mktextfm at10
mktextfm at7
mktextfm at6
mktextfm at10
mktextfm at7
mktextfm at6
mktextfm at10
mktextfm at7
mktextfm at6
