# Supplementary material for: A Comparison of Various Algorithms for Classification of Food Scents Measured with an Ion Mobility Spectrometry
Source: Sensors (Basel). 2021 Jan 7;21(2):361. doi: 10.3390/s21020361 (PMC7825773; doi:10.3390/s21020361)
Supplement: Supplementary file 1 [file sensors-21-00361-s001.zip › sensors-1038171-supplementary - for proofreading.aux]

\relax 
\providecommand\hyper@newdestlabel[2]{}
\bibstyle{Definitions/mdpi}
\providecommand\HyperFirstAtBeginDocument{\AtBeginDocument}
\HyperFirstAtBeginDocument{\ifx\hyper@anchor\@undefined
\global\let\oldcontentsline\contentsline
\gdef\contentsline#1#2#3#4{\oldcontentsline{#1}{#2}{#3}}
\global\let\oldnewlabel\newlabel
\gdef\newlabel#1#2{\newlabelxx{#1}#2}
\gdef\newlabelxx#1#2#3#4#5#6{\oldnewlabel{#1}{{#2}{#3}}}
\AtEndDocument{\ifx\hyper@anchor\@undefined
\let\contentsline\oldcontentsline
\let\newlabel\oldnewlabel
\fi}
\fi}
\global\let\hyper@last\relax 
\gdef\HyperFirstAtBeginDocument#1{#1}
\providecommand\HyField@AuxAddToFields[1]{}
\providecommand\HyField@AuxAddToCoFields[2]{}
\@writefile{toc}{\contentsline {section}{\numberline {1}Introduction}{1}{section.1}\protected@file@percent }
\@writefile{toc}{\contentsline {section}{\numberline {2}Selected Distances list}{1}{section.2}\protected@file@percent }
\newlabel{sec:model}{{2}{1}{Selected Distances list}{section.2}{}}
\@writefile{lot}{\contentsline {table}{\numberline {S1}{\ignorespaces Errors in fruit's misclassification rates. The misclassification rate values are average values of $5$ Cross-Validation experiments. The first column is RAW data, without data preprocessing, the second and third columns show misclassification rates of PCA with $94\%$ and $99\%$ of total variance preprocessed data. The rest of the columns apply Normalization and PCA with $94\%$ and $99\%$ of total variance. The last columns use moving average with window lengths $\omega =5$ and $\omega =11$, Normalization and PCA with $94\%$ and $99\%$ of total variance. Highlighted misclassification rates show Pareto Front of each experiment.\relax }}{1}{table.caption.1}\protected@file@percent }
\providecommand*\caption@xref[2]{\@setref\relax\@undefined{#1}}
\newlabel{tab:Results}{{S1}{1}{Errors in fruit's misclassification rates. The misclassification rate values are average values of $5$ Cross-Validation experiments. The first column is RAW data, without data preprocessing, the second and third columns show misclassification rates of PCA with $94\%$ and $99\%$ of total variance preprocessed data. The rest of the columns apply Normalization and PCA with $94\%$ and $99\%$ of total variance. The last columns use moving average with window lengths $\omega =5$ and $\omega =11$, Normalization and PCA with $94\%$ and $99\%$ of total variance. Highlighted misclassification rates show Pareto Front of each experiment.\relax }{table.caption.1}{}}
\@writefile{lof}{\contentsline {figure}{\numberline {S1}{\ignorespaces {Misclassification rates }with eight distance measures. The \emph  {x}-axes labels are 'RAW', sliding $\omega $ and list of used principal components. The normalization is done in all experiments with 'Norm' in title. The error values are average values over five Cross-Validation experiments.\relax }}{2}{figure.caption.2}\protected@file@percent }
\newlabel{fig:RawPCAtest}{{S1}{2}{{Misclassification rates }with eight distance measures. The \emph {x}-axes labels are 'RAW', sliding $\omega $ and list of used principal components. The normalization is done in all experiments with 'Norm' in title. The error values are average values over five Cross-Validation experiments.\relax }{figure.caption.2}{}}
\newlabel{fig:ParetoPCA94}{{S2a}{2}{\relax }{figure.caption.3}{}}
\newlabel{sub@fig:ParetoPCA94}{{a}{2}{\relax }{figure.caption.3}{}}
\newlabel{fig:ParetoPCA99}{{S2b}{2}{\relax }{figure.caption.3}{}}
\newlabel{sub@fig:ParetoPCA99}{{b}{2}{\relax }{figure.caption.3}{}}
\@writefile{lof}{\contentsline {figure}{\numberline {S2}{\ignorespaces {Misclassification rates with $8$ distance measures. }(\textbf  {a}) Results are based on PCA that explains at least $94\%$ of total variance in the data. (\textbf  {b}) Results are based on PCA that explains at least $99\%$ of total variance in the data.\relax }}{2}{figure.caption.3}\protected@file@percent }
\newlabel{fig:ParetoNormPCA94}{{S3a}{3}{\relax }{figure.caption.4}{}}
\newlabel{sub@fig:ParetoNormPCA94}{{a}{3}{\relax }{figure.caption.4}{}}
\newlabel{fig:ParetoNormPCA99}{{S3b}{3}{\relax }{figure.caption.4}{}}
\newlabel{sub@fig:ParetoNormPCA99}{{b}{3}{\relax }{figure.caption.4}{}}
\@writefile{lof}{\contentsline {figure}{\numberline {S3}{\ignorespaces {Misclassification rates with $8$ distance measures. }(\textbf  {a}) Results are based on normalized, PCA at least $94\%$ of total variance in the data, (\textbf  {b}) Results are based on normalized and PCA that explains at least $99\%$ of total variance in the data.\relax }}{3}{figure.caption.4}\protected@file@percent }
\newlabel{fig:ParetoSmooth5NormPCA94}{{S4a}{3}{\relax }{figure.caption.5}{}}
\newlabel{sub@fig:ParetoSmooth5NormPCA94}{{a}{3}{\relax }{figure.caption.5}{}}
\newlabel{fig:ParetoSmooth5NormPCA99}{{S4b}{3}{\relax }{figure.caption.5}{}}
\newlabel{sub@fig:ParetoSmooth5NormPCA99}{{b}{3}{\relax }{figure.caption.5}{}}
\@writefile{lof}{\contentsline {figure}{\numberline {S4}{\ignorespaces {Misclassification rates with $8$ distance measures. }(\textbf  {a}) Result are based on moving average window length $w = 5$, normalized and PCA that explains at least $94\%$ of total variance in the data, (\textbf  {b}) Results are based on moving average ($w = 5$), normalized and PCA that explains at least $99\%$ of total variance in the data.\relax }}{3}{figure.caption.5}\protected@file@percent }
\newlabel{fig:ParetoSmooth11NormPCA94}{{S5a}{3}{\relax }{figure.caption.6}{}}
\newlabel{sub@fig:ParetoSmooth11NormPCA94}{{a}{3}{\relax }{figure.caption.6}{}}
\newlabel{fig:ParetoSmooth11NormPCA99}{{S5b}{3}{\relax }{figure.caption.6}{}}
\newlabel{sub@fig:ParetoSmooth11NormPCA99}{{b}{3}{\relax }{figure.caption.6}{}}
\@writefile{lof}{\contentsline {figure}{\numberline {S5}{\ignorespaces {Misclassification rates with $8$ distance measures. } (\textbf  {a}) Results are based on moving average ($w = 11$), normalized and PCA that explains at least $94\%$ of total variance in the data, (\textbf  {b}) Results are based on moving average ($w = 11$), normalized and PCA that explains at least $99\%$ of total variance in the data. \relax }}{3}{figure.caption.6}\protected@file@percent }
\@writefile{toc}{\contentsline {section}{\numberline {3}Classifiers List}{4}{section.3}\protected@file@percent }
\newlabel{sec:model}{{3}{4}{Classifiers List}{section.3}{}}
\@writefile{lot}{\contentsline {table}{\numberline {S2}{\ignorespaces Misclassification rates, and times for fitting mapping functions (raw Fit time) and predicting labels of test data (raw Predict time) relative to times for classifiers with Euclidean distance. All values were averaged over the five runs. Misclassification rates are given for classification based on raw IMS data and based on PCA-transformed data explaining 95\% and 99\% of the total variance in the raw data. Results for other distance measures and classifiers can be found in the supplementary material. \relax }}{4}{table.caption.7}\protected@file@percent }
\newlabel{tab:Results1}{{S2}{4}{Misclassification rates, and times for fitting mapping functions (raw Fit time) and predicting labels of test data (raw Predict time) relative to times for classifiers with Euclidean distance. All values were averaged over the five runs. Misclassification rates are given for classification based on raw IMS data and based on PCA-transformed data explaining 95\% and 99\% of the total variance in the raw data. Results for other distance measures and classifiers can be found in the supplementary material. \relax }{table.caption.7}{}}
\@writefile{lot}{\contentsline {table}{\numberline {S3}{\ignorespaces Misclassification rates, and times for fitting mapping functions (raw Fit time) and predicting labels of test data (raw Predict time) relative to times for classifiers with Euclidean distance. All values were averaged over the five runs. Misclassification rates are given for classification based on raw IMS data and based on PCA-transformed data explaining 95\% and 99\% of the total variance in the raw data. Results for other distance measures and classifiers can be found in the supplementary material. \relax }}{5}{table.caption.8}\protected@file@percent }
\newlabel{tab:Results2}{{S3}{5}{Misclassification rates, and times for fitting mapping functions (raw Fit time) and predicting labels of test data (raw Predict time) relative to times for classifiers with Euclidean distance. All values were averaged over the five runs. Misclassification rates are given for classification based on raw IMS data and based on PCA-transformed data explaining 95\% and 99\% of the total variance in the raw data. Results for other distance measures and classifiers can be found in the supplementary material. \relax }{table.caption.8}{}}
\@writefile{lot}{\contentsline {table}{\numberline {S4}{\ignorespaces Misclassification rates, and times for fitting mapping functions (raw Fit time) and predicting labels of test data (raw Predict time) relative to times for classifiers with Euclidean distance. All values were averaged over the five runs. Misclassification rates are given for classification based on raw IMS data and based on PCA-transformed data explaining 95\% and 99\% of the total variance in the raw data. Results for other distance measures and classifiers can be found in the supplementary material. Misclassification rate $-1$ means that the classifier is not used with PCA transformed data. \relax }}{6}{table.caption.9}\protected@file@percent }
\newlabel{tab:Results3}{{S4}{6}{Misclassification rates, and times for fitting mapping functions (raw Fit time) and predicting labels of test data (raw Predict time) relative to times for classifiers with Euclidean distance. All values were averaged over the five runs. Misclassification rates are given for classification based on raw IMS data and based on PCA-transformed data explaining 95\% and 99\% of the total variance in the raw data. Results for other distance measures and classifiers can be found in the supplementary material. Misclassification rate $-1$ means that the classifier is not used with PCA transformed data. \relax }{table.caption.9}{}}
\@writefile{lot}{\contentsline {table}{\numberline {S5}{\ignorespaces Misclassification rates, and times for fitting mapping functions (raw Fit time) and predicting labels of test data (raw Predict time) relative to times for classifiers with Euclidean distance. All values were averaged over the five runs. Misclassification rates are given for classification based on raw IMS data and based on PCA-transformed data explaining 95\% and 99\% of the total variance in the raw data. Results for other distance measures and classifiers can be found in the supplementary material. Misclassification rate $-1$ means that the classifier is not used with PCA transformed data. \relax }}{7}{table.caption.10}\protected@file@percent }
\newlabel{tab:Results4}{{S5}{7}{Misclassification rates, and times for fitting mapping functions (raw Fit time) and predicting labels of test data (raw Predict time) relative to times for classifiers with Euclidean distance. All values were averaged over the five runs. Misclassification rates are given for classification based on raw IMS data and based on PCA-transformed data explaining 95\% and 99\% of the total variance in the raw data. Results for other distance measures and classifiers can be found in the supplementary material. Misclassification rate $-1$ means that the classifier is not used with PCA transformed data. \relax }{table.caption.10}{}}
\@writefile{lot}{\contentsline {table}{\numberline {S6}{\ignorespaces Misclassification rates, and times for fitting mapping functions (raw Fit time) and predicting labels of test data (raw Predict time) relative to times for classifiers with Euclidean distance. All values were averaged over the five runs. Misclassification rates are given for classification based on raw IMS data and based on PCA-transformed data explaining 95\% and 99\% of the total variance in the raw data. Results for other distance measures and classifiers can be found in the supplementary material. Misclassification rate $-1$ means that the classifier is not used with PCA transformed data. \relax }}{8}{table.caption.11}\protected@file@percent }
\newlabel{tab:Results5}{{S6}{8}{Misclassification rates, and times for fitting mapping functions (raw Fit time) and predicting labels of test data (raw Predict time) relative to times for classifiers with Euclidean distance. All values were averaged over the five runs. Misclassification rates are given for classification based on raw IMS data and based on PCA-transformed data explaining 95\% and 99\% of the total variance in the raw data. Results for other distance measures and classifiers can be found in the supplementary material. Misclassification rate $-1$ means that the classifier is not used with PCA transformed data. \relax }{table.caption.11}{}}
\@writefile{lot}{\contentsline {table}{\numberline {S7}{\ignorespaces Misclassification rates, and times for fitting mapping functions (raw Fit time) and predicting labels of test data (raw Predict time) relative to times for classifiers with Euclidean distance. All values were averaged over the five runs. Misclassification rates are given for classification based on raw IMS data and based on PCA-transformed data explaining 95\% and 99\% of the total variance in the raw data. Results for other distance measures and classifiers can be found in the supplementary material. Misclassification rate $-1$ means that the classifier is not used with PCA transformed data. \relax }}{9}{table.caption.12}\protected@file@percent }
\newlabel{tab:Results6}{{S7}{9}{Misclassification rates, and times for fitting mapping functions (raw Fit time) and predicting labels of test data (raw Predict time) relative to times for classifiers with Euclidean distance. All values were averaged over the five runs. Misclassification rates are given for classification based on raw IMS data and based on PCA-transformed data explaining 95\% and 99\% of the total variance in the raw data. Results for other distance measures and classifiers can be found in the supplementary material. Misclassification rate $-1$ means that the classifier is not used with PCA transformed data. \relax }{table.caption.12}{}}
\@writefile{lot}{\contentsline {table}{\numberline {S8}{\ignorespaces Misclassification rates, and times for fitting mapping functions (raw Fit time) and predicting labels of test data (raw Predict time) relative to times for classifiers with Euclidean distance. All values were averaged over the five runs. Misclassification rates are given for classification based on raw IMS data and based on PCA-transformed data explaining 95\% and 99\% of the total variance in the raw data. Results for other distance measures and classifiers can be found in the supplementary material. Misclassification rate $-1$ means that the classifier is not used with PCA transformed data. \relax }}{10}{table.caption.13}\protected@file@percent }
\newlabel{tab:Results7}{{S8}{10}{Misclassification rates, and times for fitting mapping functions (raw Fit time) and predicting labels of test data (raw Predict time) relative to times for classifiers with Euclidean distance. All values were averaged over the five runs. Misclassification rates are given for classification based on raw IMS data and based on PCA-transformed data explaining 95\% and 99\% of the total variance in the raw data. Results for other distance measures and classifiers can be found in the supplementary material. Misclassification rate $-1$ means that the classifier is not used with PCA transformed data. \relax }{table.caption.13}{}}
\@writefile{lot}{\contentsline {table}{\numberline {S9}{\ignorespaces Misclassification rates, and times for fitting mapping functions (raw Fit time) and predicting labels of test data (raw Predict time) relative to times for classifiers with Euclidean distance. All values were averaged over the five runs. Misclassification rates are given for classification based on raw IMS data and based on PCA-transformed data explaining 95\% and 99\% of the total variance in the raw data. Results for other distance measures and classifiers can be found in the supplementary material. Misclassification rate $-1$ means that the classifier is not used with PCA transformed data. \relax }}{11}{table.caption.14}\protected@file@percent }
\newlabel{tab:Results8}{{S9}{11}{Misclassification rates, and times for fitting mapping functions (raw Fit time) and predicting labels of test data (raw Predict time) relative to times for classifiers with Euclidean distance. All values were averaged over the five runs. Misclassification rates are given for classification based on raw IMS data and based on PCA-transformed data explaining 95\% and 99\% of the total variance in the raw data. Results for other distance measures and classifiers can be found in the supplementary material. Misclassification rate $-1$ means that the classifier is not used with PCA transformed data. \relax }{table.caption.14}{}}
\@writefile{lot}{\contentsline {table}{\numberline {S10}{\ignorespaces Misclassification rates, and times for fitting mapping functions (raw Fit time) and predicting labels of test data (raw Predict time) relative to times for classifiers with Euclidean distance. All values were averaged over the five runs. Misclassification rates are given for classification based on raw IMS data and based on PCA-transformed data explaining 95\% and 99\% of the total variance in the raw data. Results for other distance measures and classifiers can be found in the supplementary material. Misclassification rate $-1$ means that the classifier is not used with PCA transformed data. \relax }}{12}{table.caption.15}\protected@file@percent }
\newlabel{tab:Results9}{{S10}{12}{Misclassification rates, and times for fitting mapping functions (raw Fit time) and predicting labels of test data (raw Predict time) relative to times for classifiers with Euclidean distance. All values were averaged over the five runs. Misclassification rates are given for classification based on raw IMS data and based on PCA-transformed data explaining 95\% and 99\% of the total variance in the raw data. Results for other distance measures and classifiers can be found in the supplementary material. Misclassification rate $-1$ means that the classifier is not used with PCA transformed data. \relax }{table.caption.15}{}}
\@writefile{lot}{\contentsline {table}{\numberline {S11}{\ignorespaces Misclassification rates, and times for fitting mapping functions (raw Fit time) and predicting labels of test data (raw Predict time) relative to times for classifiers with Euclidean distance. All values were averaged over the five runs. Misclassification rates are given for classification based on raw IMS data and based on PCA-transformed data explaining 95\% and 99\% of the total variance in the raw data. Results for other distance measures and classifiers can be found in the supplementary material. Misclassification rate $-1$ means that the classifier is not used with PCA transformed data. \relax }}{13}{table.caption.16}\protected@file@percent }
\newlabel{tab:Results10}{{S11}{13}{Misclassification rates, and times for fitting mapping functions (raw Fit time) and predicting labels of test data (raw Predict time) relative to times for classifiers with Euclidean distance. All values were averaged over the five runs. Misclassification rates are given for classification based on raw IMS data and based on PCA-transformed data explaining 95\% and 99\% of the total variance in the raw data. Results for other distance measures and classifiers can be found in the supplementary material. Misclassification rate $-1$ means that the classifier is not used with PCA transformed data. \relax }{table.caption.16}{}}
\@writefile{lot}{\contentsline {table}{\numberline {S12}{\ignorespaces Misclassification rates, and times for fitting mapping functions (raw Fit time) and predicting labels of test data (raw Predict time) relative to times for classifiers with Euclidean distance. All values were averaged over the five runs. Misclassification rates are given for classification based on raw IMS data and based on PCA-transformed data explaining 95\% and 99\% of the total variance in the raw data. Results for other distance measures and classifiers can be found in the supplementary material. Misclassification rate $-1$ means that the classifier is not used with PCA transformed data. \relax }}{14}{table.caption.17}\protected@file@percent }
\newlabel{tab:Results11}{{S12}{14}{Misclassification rates, and times for fitting mapping functions (raw Fit time) and predicting labels of test data (raw Predict time) relative to times for classifiers with Euclidean distance. All values were averaged over the five runs. Misclassification rates are given for classification based on raw IMS data and based on PCA-transformed data explaining 95\% and 99\% of the total variance in the raw data. Results for other distance measures and classifiers can be found in the supplementary material. Misclassification rate $-1$ means that the classifier is not used with PCA transformed data. \relax }{table.caption.17}{}}
\newlabel{LastPage}{{}{14}{}{page.14}{}}
\xdef\lastpage@lastpage{14}
\xdef\lastpage@lastpageHy{14}
\expandafter\ifx\csname c@page@totc\endcsname\relax\newcounter{page@totc}\fi\setcounter{page@totc}{15}
