# Supplementary material for: A Comparison of Various Algorithms for Classification of Food Scents Measured with an Ion Mobility Spectrometry
Source: Sensors (Basel). 2021 Jan 7;21(2):361. doi: 10.3390/s21020361 (PMC7825773; doi:10.3390/s21020361)
Supplement: Supplementary file 1 [file sensors-21-00361-s001.zip › sensors-1038171-supplementary - for proofreading.out]

\BOOKMARK [1][]{section.1}{\376\377\000I\000n\000t\000r\000o\000d\000u\000c\000t\000i\000o\000n}{}% 1
\BOOKMARK [1][]{section.2}{\376\377\000S\000e\000l\000e\000c\000t\000e\000d\000\040\000D\000i\000s\000t\000a\000n\000c\000e\000s\000\040\000l\000i\000s\000t}{}% 2
\BOOKMARK [1][]{section.3}{\376\377\000C\000l\000a\000s\000s\000i\000f\000i\000e\000r\000s\000\040\000L\000i\000s\000t}{}% 3
