# Supplementary material for: A Comparison of Various Algorithms for Classification of Food Scents Measured with an Ion Mobility Spectrometry
Source: Sensors (Basel). 2021 Jan 7;21(2):361. doi: 10.3390/s21020361 (PMC7825773; doi:10.3390/s21020361)
Supplement: Supplementary file 1 [file sensors-21-00361-s001.zip › sensors-1038171-supplementary - for proofreading.tex]

%  LaTeX support: latex@mdpi.com 
%  In case you need support, please attach all files that are necessary for compiling as well as the log file, and specify the details of your LaTeX setup (which operating system and LaTeX version / tools you are using).

%=================================================================
\documentclass[sensors,supfile,accept,moreauthors,pdftex]{Definitions/mdpi} 
\graphicspath{{./fig/}}
% If you would like to post an early version of this manuscript as a preprint, you may use preprint as the journal and change 'submit' to 'accept'. The document class line would be, e.g., \documentclass[preprints,article,accept,moreauthors,pdftex]{mdpi}. This is especially recommended for submission to arXiv, where line numbers should be removed before posting. For preprints.org, the editorial staff will make this change immediately prior to posting.

%--------------------
% Class Options:
%--------------------
%----------
% journal
%----------
% Choose between the following MDPI journals:
% sensors

%---------
% article
%---------
% The default type of manuscript is "article", but can be replaced by: 
% abstract, addendum, article, benchmark, book, bookreview, briefreport, casereport, changes, comment, commentary, communication, conceptpaper, conferenceproceedings, correction, conferencereport, expressionofconcern, extendedabstract, meetingreport, creative, datadescriptor, discussion, editorial, essay, erratum, hypothesis, interestingimages, letter, meetingreport, newbookreceived, obituary, opinion, projectreport, reply, retraction, review, perspective, protocol, shortnote, supfile, technicalnote, viewpoint
% supfile = supplementary materials

%----------
% submit
%----------
% The class option "submit" will be changed to "accept" by the Editorial Office when the paper is accepted. This will only make changes to the frontpage (e.g., the logo of the journal will get visible), the headings, and the copyright information. Also, line numbering will be removed. Journal info and pagination for accepted papers will also be assigned by the Editorial Office.

%=================================================================
\firstpage{1} 
\makeatletter 
\setcounter{page}{\@firstpage} 
\makeatother
\pubvolume{xx}
\issuenum{1}
\articlenumber{5}
\pubyear{2021}
\copyrightyear{2021}
%\externaleditor{Academic Editor: name}
\history{Received: 29 November 2020; Accepted: 31 December 2020; Published: date}
%\updates{yes} % If there is an update available, un-comment this line


%% MDPI internal command: uncomment if new journal that already uses continuous page numbers 
%\continuouspages{yes}

%------------------------------------------------------------------
% The following line should be uncommented if the LaTeX file is uploaded to arXiv.org
%\pdfoutput=1

%=================================================================
% Add packages and commands here. The following packages are loaded in our class file: fontenc, inputenc, calc, indentfirst, fancyhdr, graphicx,epstopdf, lastpage, ifthen, lineno, float, amsmath, setspace, enumitem, mathpazo, booktabs, titlesec, etoolbox, tabto, xcolor, soul, multirow, microtype, tikz, totcount, amsthm, hyphenat, natbib, hyperref, footmisc, url, geometry, newfloat, caption

\usepackage{hyperref}
\usepackage{makecell}
\usepackage{multirow}
\usepackage{url}
\usepackage{subcaption}
\usepackage[labelformat=parens,labelsep=quad,skip=3pt]{caption}
\usepackage{graphicx}

%=================================================================
%% Please use the following mathematics environments: Theorem, Lemma, Corollary, Proposition, Characterization, Property, Problem, Example, ExamplesandDefinitions, Hypothesis, Remark, Definition, Notation, Assumption
%% For proofs, please use the proof environment (the amsthm package is loaded by the MDPI class).

%=================================================================
% Full title of the paper (Capitalized)
\Title{A Comparison of Various Algorithms for Classification of Food Scents Measured with an Ion Mobility Spectrometry}

% Author Orchid ID: enter ID or remove command
\newcommand{\orcidauthorA}{0000-0002-9160-8155} % Add \orcidA{} behind the author's name
\newcommand{\orcidauthorB}{0000-0002-8895-2879} % Add \orcidB{} behind the author's name
\newcommand{\orcidauthorC}{0000-0003-4314-7339} % Add \orcidB{} behind the author's name

% Authors, for the paper (add full first names)
\Author{Georgy Minaev $^{1,}$*\orcidA{},
	Philipp~M\"{u}ller $^{1}$\orcidC{}, Katri Salminen $^{2}$, Jussi Rantala $^{1}$, Veikko Surakka $^{1}$ and Ari Visa $^{1}$\orcidB{}

} %Please carefully check the accuracy of names and affiliations.

% Authors, for metadata in PDF
\AuthorNames{Georgy Minaev, Ari Visam Katri Salminen, Jussi Rantala, Veikko Surakka and Philipp~M\"{u}ller}
%\AuthorCitation{Minaev, G.; M\"{u}ller, P.; Salminen, K.; Rantala, J.; Surakka, V.; Visa, A.}
% Affiliations / Addresses (Add [1] after \address if there is only one affiliation.)
\address{%
$^{1}$ \quad Faculty of Information Technology and Communication Sciences, Tampere University, 33720 Tampere, Finland; philipp.muller@tuni.fi (P.M.); jussi.rantala@tuni.fi (J.R.); veikko.surakka@tuni.fi (V.S.); ari.visa@tuni.fi (A.V.)\\
$^{2}$ \quad R\&D and Innovation Services, Tampere University of Applied Sciences, 33230 Tampere, Finland; katri.salminen@tuni.fi\\
%$^{3}$ \quad \hl{Faculty} of Information Technology and Communication Sciences, Tampere \hl{University}; jussi.rantala@tuni.fi (J.R.); veikko.surakka@tuni.fi (V.S.); ari.visa@tuni.fi (A.V.)
} %Please add postal code, city and country for all affiliations. Aff 1 and 2 were the same, we merged it, please confirm and add department. Aff 4, 5, 6 are the same, we merged it, please confirm and add department. Aff 3 please add faculty (and department if it exists)

% Contact information of the corresponding author
\corres{Correspondence: georgy.minaev@tuni.fi}
%\secondnote{These authors contributed equally to this work.}
% The commands \thirdnote{} till \eighthnote{} are available for further notes

%\simplesumm{} % Simple summary

%\conference{} % An extended version of a conference paper

% Abstract (Do not insert blank lines, i.e. \\) 
\abstract{
The present aim was to compare the accuracy of several algorithms in classifying data collected from food scent samples. Measurements using an electronic nose (eNose) can be used for classification of different scents. An eNose was used to measure scent samples from seven food scent sources, both from an open plate and a sealed jar. The $k$-Nearest Neighbour ($k$-NN) classifier provides reasonable accuracy under certain conditions and uses traditionally the Euclidean distance for measuring the similarity of samples. Therefore, it was used as a baseline distance metric for the $k$-NN in this paper. Its classification accuracy was compared with the accuracies of the $k$-NN with 66~alternative distance metrics. In addition, $18$ other classifiers were tested with raw eNose data. For~each classifier various parameter settings were tried and compared. Overall, $304$ different classifier variations were tested, which differed from each other in at least one parameter value. The~results showed that  Quadratic Discriminant Analysis, MLPClassifier, C-Support Vector Classification (SVC), and several different single hidden layer Neural Networks yielded lower misclassification rates applied to the raw data than $k$NN with Euclidean distance. Both MLP Classifiers and SVC yielded misclassification rates of less than $3\%$ when applied to raw data. Furthermore, when applied both to the raw data and the data preprocessed by principal component analysis that explained at least $95\%$ or $99\%$ of the total variance in the raw data, Quadratic Discriminant Analysis outperformed the other classifiers. The findings of this study can be used for further algorithm development. They can also be used, for example, to improve the estimation of storage times of fruit.
}

% Keywords
\keyword{scent classification; nearest neighbour; electronic nose; ion mobility spectrometry}

% The fields PACS, MSC, and JEL may be left empty or commented out if not applicable
%\PACS{J0101}
%\MSC{}
%\JEL{}

%%%%%%%%%%%%%%%%%%%%%%%%%%%%%%%%%%%%%%%%%%
% Only for the journal Diversity
%\LSID{\url{http://}}

%%%%%%%%%%%%%%%%%%%%%%%%%%%%%%%%%%%%%%%%%%
% Only for the journal Data:
%\dataset{ \url{https://etsin.fairdata.fi/dataset/5e5eecec-fd69-40ab-ad44-216ceac474df} }
%
%\datasetlicense{ \href{https://creativecommons.org/licenses/by/4.0/}{Creative Commons Attribution 4.0 International (CC BY 4.0)} }

%%%%%%%%%%%%%%%%%%%%%%%%%%%%%%%%%%%%%%%%%%
% Only for the journal Toxins
%\keycontribution{The breakthroughs or highlights of the manuscript. Authors can write one or two sentences to describe the most important part of the paper.}

%\setcounter{secnumdepth}{4}
%%%%%%%%%%%%%%%%%%%%%%%%%%%%%%%%%%%%%%%%%%
\begin{document}
%%%%%%%%%%%%%%%%%%%%%%%%%%%%%%%%%%%%%%%%%%

%%%%%%%%%%%%%%%%%%%%%%%%%%%%%%%%%%%%%%%%%%
%\setcounter{section}{-1} %% Remove this when starting to work on the template.
%\section{How to Use this Template}
%The template details the sections that can be used in a manuscript. Note that the order and names of article sections may differ from the requirements of the journal (e.g., the positioning of the Materials and Methods section). Please check the instructions for authors page of the journal to verify the correct order and names. For any questions, please contact the editorial office of the journal or support@mdpi.com. For LaTeX related questions please contact latex@mdpi.com.
%The order of the section titles is: Introduction, Materials and Methods, Results, Discussion, Conclusions for these journals: aerospace,algorithms,antibodies,antioxidants,atmosphere,axioms,biomedicines,carbon,crystals,designs,diagnostics,environments,fermentation,fluids,forests,fractalfract,informatics,information,inventions,jfmk,jrfm,lubricants,neonatalscreening,neuroglia,particles,pharmaceutics,polymers,processes,technologies,viruses,vision
\section{Introduction}
 The document contains the results of all classifiers that were used for our paper due to their weaker performance.


\section{Selected Distances list}\label{sec:model}

\begin{table}[H]
	\caption{Errors in fruit's misclassification rates. The misclassification rate values are average values of $5$ Cross-Validation experiments. The first column is RAW data, without data preprocessing, the second and third columns show misclassification rates of PCA with $94\%$ and $99\%$ of total variance preprocessed data. The rest of the columns apply Normalization and PCA with $94\%$ and $99\%$ of total variance. The last columns use moving average with window lengths $\omega=5$ and $\omega=11$, Normalization and PCA with $94\%$ and $99\%$ of total variance. Highlighted misclassification rates show Pareto Front of each experiment.}
	
	%\centering
	\resizebox{\textwidth}{!}{
		\begin{tabular}{clrrr|rr|rr|rr}
			\toprule
			\multirow{3}{*}{\textbf{id}} & \multirow{3}{*}{\textbf{Name}} & \multirow{3}{*}{\textbf{RAW}} & \multirow{3}{*}{\textbf{PCA $94\%$}} & \multirow{3}{*}{\textbf{PCA $99\%$}} & & 
			& \multicolumn{2}{c|}{\textbf{$\boldsymbol{\omega=5}$}}
			& \multicolumn{2}{c}{\textbf{$\boldsymbol{\omega=11}$}}\\
			
			&  &  &  & 
			& \multicolumn{6}{c}{ \textbf{Normalization} }\\
			&  &  &  & 
			& \textbf{PCA $94\%$} & \textbf{PCA $99\%$}
			&\textbf{PCA $94\%$} & \textbf{PCA $99\%$}
			&\textbf{PCA $94\%$} & \textbf{PCA $99\%$}\\
			\midrule
			\noalign{\smallskip}
			1. & Euclidean & $6.894$ & $30.104$ & $9.156$ & $30.168$ & $13.554$ & $34.390$ & $6.622$ & $33.072$ & $6.258$ \\
			30. & Canberra & $13.460$ & $26.100$ & $\boldsymbol{3.982}$ & $26.568$ & $\boldsymbol{5.570}$ & $28.506$ & $\boldsymbol{5.530}$ & $29.128$ & $\boldsymbol{5.982}$ \\ 
			33. & Baroni-Urbani-Buser & $8.132$ & $29.844$ & $8.702$ & $30.240$ & $6.508$ & $34.256$ & $5.408$ & $33.014$ & $5.376$ \\
			36. & Lorentzian & $9.126$ & $30.518$ & $8.316$ & $30.014$ & $6.362$ & $34.070$ & $5.604$ & $32.800$ & $5.434$ \\
			38. & Clark & $15.164$ & $26.374$ & $\boldsymbol{3.920}$ & $26.986$ & $5.782$ & $29.380$ & $5.048$ & $29.032$ & $5.884$  \\
			50. & Cosine & $11.740$ & $46.178$ & $5.624$ & $47.110$ & $\boldsymbol{4.828}$ & $48.896$ & $\boldsymbol{4.828}$ & $50.716$ & $\boldsymbol{4.588}$  \\
			54. & Divergence & $15.164$ & $26.374$ & $4.526$ & $26.986$ & $6.070$ & $29.380$ & $\boldsymbol{5.378}$ & $29.032$ & $\boldsymbol{6.112}$ \\
			60. & Vicis-Symmetric $\chi^2$ 1 & $14.782$ & $25.902$ & $4.148$ & $26.944$ & $8.236$ & $29.392$ & $7.830$ & $28.954$ & $8.650$ \\
			\bottomrule
		\end{tabular}
	}
	
	\label{tab:Results}
\end{table}

\begin{figure}[H]
	\centering
	\includegraphics[width=\textwidth]{RawPCAtest.pdf}
	\caption{{Misclassification rates }%please provide editable table and remove bold from values
with eight distance measures. The \emph{x}-axes labels are 'RAW', sliding  $\omega$ and list of used principal components. The normalization is done in all experiments with 'Norm' in title. The error values are average values over five Cross-Validation experiments.}
	\label{fig:RawPCAtest}
\end{figure}

\begin{figure}[H]
	\begin{subfigure}{0.9\textwidth/2}
		\centering
		\includegraphics[width=\textwidth]{ParetoPCA94.pdf}
		\caption{}
		\label{fig:ParetoPCA94}
	\end{subfigure}
	\begin{subfigure}{0.9\textwidth/2}
		\centering
		\includegraphics[width=\textwidth]{ParetoPCA99.pdf}
		\caption{}
		\label{fig:ParetoPCA99}
	\end{subfigure}
	\caption{{Misclassification rates with $8$ distance measures. }%please relocate subfigure captions to figure caption (Figure (2). Misclassification rates with ... (a) Results .... and (b) Results ... .)
(\textbf{a}) Results are based on PCA that explains at least $94\%$ of total variance in the data. (\textbf{b}) Results are based on PCA that explains at least $99\%$ of total variance in the data.}
	
\end{figure}

\begin{figure}[H]
	\begin{subfigure}{0.9\textwidth/2}
		\centering
		\includegraphics[width=\textwidth]{ParetoNormPCA94.pdf}
		\caption{}
		\label{fig:ParetoNormPCA94}
	\end{subfigure}
	\begin{subfigure}{0.9\textwidth/2}
		\centering
		\includegraphics[width=\textwidth]{ParetoNormPCA99.pdf}
		\caption{}
		\label{fig:ParetoNormPCA99}
	\end{subfigure}
	\caption{{Misclassification rates with $8$ distance measures. }%please relocate subfigure captions to figure caption
(\textbf{a}) Results are based on normalized, PCA at least $94\%$ of total variance in the data, (\textbf{b}) Results are based on normalized and PCA that explains at least $99\%$ of total variance in the data.}
	
\end{figure}

\begin{figure}[H]
	\begin{subfigure}{\textwidth/2}
		\centering
		\includegraphics[width=\textwidth]{ParetoSmooth5NormPCA94.pdf}
		\caption{}
		\label{fig:ParetoSmooth5NormPCA94}
	\end{subfigure}
	\begin{subfigure}{\textwidth/2}
		\centering
		\includegraphics[width=\textwidth]{ParetoSmooth5NormPCA99.pdf}
		\caption{ }
		\label{fig:ParetoSmooth5NormPCA99}
	\end{subfigure}
	\caption{{Misclassification rates with $8$ distance measures. }%please relocate subfigure captions to figure caption
(\textbf{a}) Result are based on moving average window length $w = 5$, normalized and PCA that explains at least $94\%$ of total variance in the data, (\textbf{b}) Results are based on  moving average ($w = 5$), normalized and PCA that explains at least $99\%$ of total variance in the data.}
	
\end{figure}

\begin{figure}[H]
	\begin{subfigure}{\textwidth/2}
		\centering
		\includegraphics[width=\textwidth]{ParetoSmooth11NormPCA94.pdf}
		\caption{}
		\label{fig:ParetoSmooth11NormPCA94}
	\end{subfigure}
	\begin{subfigure}{\textwidth/2}
		\centering
		\includegraphics[width=\textwidth]{ParetoSmooth11NormPCA99.pdf}
		\caption{}
		\label{fig:ParetoSmooth11NormPCA99}
	\end{subfigure}
	\caption{{Misclassification rates with $8$ distance measures. } (\textbf{a}) Results are based on moving average ($w = 11$), normalized and PCA that explains at least $94\%$ of total variance in the data, (\textbf{b}) Results are based on moving average ($w = 11$), normalized and PCA that explains at least $99\%$ of total variance in the data. }
	
\end{figure}


\section{Classifiers List}\label{sec:model}
 
\begin{table}[H]
	\caption{Misclassification rates, and times for fitting mapping functions (raw Fit time) and predicting labels of test data (raw Predict time) relative to times for classifiers with Euclidean distance. All values were averaged over the five runs. Misclassification rates are given for classification based on raw IMS data and based on PCA-transformed data explaining 95\% and 99\% of the total variance in the raw data. Results for other distance measures and classifiers can be found in the supplementary material.
	}
 	\begin{tabular}{llrrrrr}
 		\toprule
		\textbf{Name}  &  \textbf{raw}  &  \textbf{raw} &\textbf{raw} & \textbf{PCA $95\%$} & \textbf{PCA $99\%$}\\
 		& \textbf{Fit time}  &  \textbf{Predict time} & &  & \\
 		\midrule
 		\noalign{\smallskip}
		Euclidean” by “kNN ” & 1 & 1 & $6.894$ & $30.114$ & $9.674$ \\
 		\quad with Euclidean distance, k=1 &&&&& \\
 		Quadratic Discriminant Analysis & 0.103 & 0.014 & 1.004 & 40.736 & 12.290 \\
		MLPClassifier(solver='lbfgs'  & 1719.458 & 0.045 & 1.168 & 26.056 & 7.640\\
		\quad alpha=1e-5 hidden layer sizes= (58) &&&&& \\
		MLPClassifier(solver='lbfgs' & 2181.305 & 0.054 &1.724 & 23.260 & 6.760 \\
		\quad alpha=1e-5 hidden layer sizes= (77)&&&&& \\
		\quad &&&&& \\
		MLPClassifier(solver='lbfgs' & 892.237 & 0.017 & 1.78 & 20.088 & 6.612 \\
		\quad  alpha=1e-5 hidden layer sizes=(21) &&&&& \\
		MLPClassifier(solver='lbfgs' & 2557.822 & 0.052 & 1.839 & 24.292 & 5.980 \\
		\quad  alpha=1e-5 hidden layer sizes=(78) &&&&& \\
		MLPClassifier(solver='lbfgs' & 1964.511 & 0.038 & 1.98 & 25.614 & 5.896  \\
		\quad  alpha=1e-5 hidden layer sizes=(54) &&&&& \\
		MLPClassifier(solver='lbfgs' & 1844.726 & 0.047 & 2.020 & 24.738 & 5.258 \\
		\quad  alpha=1e-5 hidden layer sizes=(52) &&&&& \\
		MLPClassifier(solver='lbfgs' & 2354.741 & 0.035 & 2.114 & 26.190 & 5.186 \\
		\quad  alpha=1e-5 hidden layer sizes=(48) &&&&& \\
		MLPClassifier(solver='lbfgs' & 2268.115 & 0.055 & 2.324 & 21.436 & 8.296 \\
		\quad  alpha=1e-5 hidden layer sizes=(80) &&&&& \\
		MLPClassifier(solver='lbfgs' & 1858.748 & 0.048 & 2.374 & 21.426 & 5.986 \\
		\quad  alpha=1e-5 hidden layer sizes=(64) &&&&& \\
		MLPClassifier(solver='lbfgs' & 1677.495 & 0.030 & 2.38 & 23.314 & 4.842 \\
		\quad  alpha=1e-5 hidden layer sizes=(38) &&&&& \\
		SVC kernel='linear' C=0.025 & 4.894	& 0.561 & 2.434 & 44.010 & 6.114 \\
		MLPClassifier(solver='lbfgs' & 2955.953 & 0.035 & 2.448 & 21.152 & 6.188 \\
		\quad  alpha=1e-5 hidden layer sizes=(44) &&&&& \\
		MLPClassifier(solver='lbfgs' & 1953.589 & 0.041 & 2.488 & 23.426 & 5.326  \\
		\quad  alpha=1e-5 hidden layer sizes=(53) &&&&& \\
		MLPClassifier(solver='lbfgs' & 1857.807 & 0.033 & 2.504 & 22.278 &5.834  \\
		\quad  alpha=1e-5 hidden layer sizes=(42) &&&&& \\
		MLPClassifier(solver='lbfgs' & 1468.125 & 0.041 & 2.604 & 20.146 & 7.168 \\
		\quad  alpha=1e-5 hidden layer sizes=(57) &&&&& \\
		MLPClassifier(solver='lbfgs' & 2502.791 & 0.028 & 2.646 & 24.194 & 5.854 \\
		\quad  alpha=1e-5 hidden layer sizes=(36) &&&&& \\
		MLPClassifier(solver='lbfgs'  & 1143.455 & 0.016 & 2.690 & 23.052 & 4.960 \\
		\quad  alpha=1e-5 hidden layer sizes=(20) &&&&& \\
		MLPClassifier(solver='lbfgs' & 1835.146 & 0.035 & 2.692 & 21.534 & 8.054\\
		\quad  alpha=1e-5 hidden layer sizes=(45) &&&&& \\
		MLPClassifier(solver='lbfgs' & 1716.601 & 0.025 & 2.744 & 23.346 & 5.562 \\
		\quad  alpha=1e-5 hidden layer sizes=(31) &&&&& \\
		MLPClassifier(solver='lbfgs' & 2072.941 & 0.045 & 2.760 & 22.264 & 7.268 \\
		\quad  alpha=1e-5 hidden layer sizes=(61) &&&&& \\
		
		
\bottomrule
\end{tabular}

\label{tab:Results1}
\end{table}


\begin{table}[H]
	\caption{Misclassification rates, and times for fitting mapping functions (raw Fit time) and predicting labels of test data (raw Predict time) relative to times for classifiers with Euclidean distance. All values were averaged over the five runs. Misclassification rates are given for classification based on raw IMS data and based on PCA-transformed data explaining 95\% and 99\% of the total variance in the raw data. Results for other distance measures and classifiers can be found in the supplementary material.
	}
	\begin{tabular}{llrrrrr}
		\toprule
		\textbf{Name}  &  \textbf{raw}  &  \textbf{raw} &\textbf{raw} & \textbf{PCA $95\%$} & \textbf{PCA $99\%$}\\
		& \textbf{Fit time}  &  \textbf{Predict time} & &  & \\
		MLPClassifier(solver='lbfgs' & 1854.685 & 0.014 & 2.874 & 20.978 & 6.264 \\
		\quad  alpha=1e-5 hidden layer sizes=(16) &&&&& \\
		MLPClassifier(solver='lbfgs' & 1736.349 & 0.041 & 2.918 & 22.036 & 5.686 \\
		\quad  alpha=1e-5 hidden layer sizes=(59) &&&&& \\
		MLPClassifier(solver='lbfgs' & 1125.530 & 0.023 & 2.93 & 21.58 & 5.672 \\
		\quad  alpha=1e-5 hidden layer sizes=(27) &&&&& \\
		MLPClassifier(solver='lbfgs' & 1017.237 & 0.030 & 3.046 & 24.206 & 5.994 \\
		\quad  alpha=1e-5 hidden layer sizes=(35) &&&&& \\
		MLPClassifier(solver='lbfgs' & 1599.209 & 0.021 & 3.048 & 21.966 & 4.27 \\
		\quad  alpha=1e-5 hidden layer sizes=(25) &&&&& \\
		MLPClassifier(solver='lbfgs' & 1693.639 & 0.047 & 3.054 & 20.814 & 4.386 \\
		\quad  alpha=1e-5 hidden layer sizes=(62) &&&&& \\
		MLPClassifier(solver='lbfgs' & 2477.695 & 0.055 & 3.056 & 22.334 & 5.930 \\
		\quad  alpha=1e-5 hidden layer sizes=(69) &&&&& \\
		MLPClassifier(solver='lbfgs' & 1867.262 & 0.023 & 3.076 & 24.378 & 6.596 \\
		\quad  alpha=1e-5 hidden layer sizes=(28) &&&&& \\
		MLPClassifier(solver='lbfgs' &1881.380 & 0.047 & 3.082 & 22.494 & 3.664 \\
		\quad  alpha=1e-5 hidden layer sizes=(63) &&&&& \\
		MLPClassifier(solver='lbfgs' & 1668.598 & 0.020 & 3.120 & 23.442 & 7.186\\
		\quad  alpha=1e-5 hidden layer sizes=(26) &&&&& \\
		MLPClassifier(solver='lbfgs' & 2737.947 & 0.047 & 3.162 & 20.404 &6.048 \\
		\quad  alpha=1e-5 hidden layer sizes=(68) &&&&& \\
		MLPClassifier(solver='lbfgs' & 2498.287 & 0.035 & 3.356 & 20.742 & 5.526 \\
		\quad  alpha=1e-5 hidden layer sizes=(50) &&&&& \\
		MLPClassifier(solver='lbfgs' & 1897.710 & 0.047 & 3.39 & 24.362 & 7.396 \\
		\quad  alpha=1e-5 hidden layer sizes=(51) &&&&& \\
		MLPClassifier(solver='lbfgs' & 1650.467 & 0.048 & 3.480 & 23.494 & 6.194 \\
		\quad  alpha=1e-5 hidden layer sizes=(65) &&&&& \\
		MLPClassifier(solver='lbfgs' & 2850.975 & 0.050 & 3.480 &  24.15 & 6.042 \\
		\quad  alpha=1e-5 hidden layer sizes=(66) &&&&& \\
		MLPClassifier(solver='lbfgs' & 2006.006 & 0.054 & 3.562 & 22.858 & 6.394 \\
		\quad  alpha=1e-5 hidden layer sizes=(75) &&&&& \\
		MLPClassifier(solver='lbfgs' & 1639.411 & 0.035 & 3.594 & 23.476 & 7.252 \\
		\quad  alpha=1e-5 hidden layer sizes=(47) &&&&& \\
		MLPClassifier(solver='lbfgs'  & 2809.134 & 0.050 & 3.598 & 23.792 & 6.856 \\
		\quad  alpha=1e-5 hidden layer sizes=(74) &&&&& \\
		MLPClassifier(solver='lbfgs' & 1979.648 & 0.028 & 3.632 & 24.724  & 4.844 \\
		\quad  alpha=1e-5 hidden layer sizes=(34) &&&&& \\
		MLPClassifier(solver='lbfgs'  & 1979.146 & 0.042 & 3.632 & 22.768 & 5.950 \\
		\quad  alpha=1e-5 hidden layer sizes=(60) &&&&& \\
		MLPClassifier(solver='lbfgs' & 2611.069 & 0.055 & 3.656 & 22.332 & 7.718 \\
		\quad  alpha=1e-5 hidden layer sizes=(73) &&&&& \\
		MLPClassifier(solver='lbfgs' & 1638.190 & 0.031 & 3.770 & 20.724 & 5.076 \\
		\quad  alpha=1e-5 hidden layer sizes=(40) &&&&& \\
		MLPClassifier(solver='lbfgs' & 2158.458 & 0.0510 & 3.916 & 23.916 & 5.754 \\
		\quad  alpha=1e-5 hidden layer sizes=(70) &&&&& \\
		MLPClassifier(solver='lbfgs' & 957.636 & 0.033 & 3.928 & 3.928 & 4.040 \\
		\quad  alpha=1e-5 hidden layer sizes=(39) &&&&& \\
		MLPClassifier(solver='lbfgs' & 1905.078 & 0.028 & 3.990  & 20.608 & 5.700 \\
		\quad  alpha=1e-5 hidden layer sizes=(37) &&&&& \\
		MLPClassifier(solver='lbfgs' & 1293.271 & 0.027 & 4.126 & 22.732 & 7.376 \\
		\quad  alpha=1e-5 hidden layer sizes=(30) &&&&& \\
		MLPClassifier(solver='lbfgs' & 1472.748 & 0.021 & 4.140 & 21.470 & 3.990 \\
 		
 		\bottomrule
\end{tabular}

\label{tab:Results2}
\end{table}
		
\begin{table}[H]
	\caption{Misclassification rates, and times for fitting mapping functions (raw Fit time) and predicting labels of test data (raw Predict time) relative to times for classifiers with Euclidean distance. All values were averaged over the five runs. Misclassification rates are given for classification based on raw IMS data and based on PCA-transformed data explaining 95\% and 99\% of the total variance in the raw data. Results for other distance measures and classifiers can be found in the supplementary material. Misclassification rate $-1$ means that the classifier is not used with PCA transformed data.
	}
	\begin{tabular}{llrrrrr}
		\toprule
		\quad  alpha=1e-5 hidden layer sizes=(23) &&&&& \\
		MLPClassifier(solver='lbfgs' & 2348.533 & 0.050 & 4.390 & 23.106 & 6.38 \\
		\quad  alpha=1e-5 hidden layer sizes=(67) &&&&& \\
		MLPClassifier(solver='lbfgs' & 1664.451 & 0.051 & 4.436 & 23.942 & 5.046 \\
		\quad  alpha=1e-5 hidden layer sizes=(71) &&&&& \\
		MLPClassifier(solver='lbfgs' & 2294.763 & 0.057 & 4.472 &  21.028 & 7.116 \\
		\quad  alpha=1e-5 hidden layer sizes=(79) &&&&& \\
		MLPClassifier(solver='lbfgs' & 1405.196 & 0.035 & 4.782 & 20.088 & 4.704 \\
		\quad  alpha=1e-5 hidden layer sizes=(46) &&&&& \\
		MLPClassifier(solver='lbfgs' & 1722.424 & 0.024 & 4.790 & 21.454 & 4.790 \\
		\quad  alpha=1e-5 hidden layer sizes=(32) &&&&& \\
		MLPClassifier(solver='lbfgs' & 2889.012 & 0.035 & 4.992 & 23.198 & 5.166 \\
		\quad  alpha=1e-5 hidden layer sizes=(43) &&&&& \\
		MLPClassifier(solver='lbfgs' & 1830.807 & 0.023 & 5.060 & 23.088 & 6.636 \\
		\quad  alpha=1e-5 hidden layer sizes=(29) &&&&& \\
		MLPClassifier(solver='lbfgs' & 1254.227 & 0.014 & 5.128 & 23.114 & 5.516 \\
		\quad  alpha=1e-5 hidden layer sizes=(15) &&&&& \\
		MLPClassifier(solver='lbfgs' & 1705.199 & 0.011 & 5.504 & 24.24 & 6.856 \\
		\quad  alpha=1e-5 hidden layer sizes=(11) &&&&& \\
		MLPClassifier(solver='lbfgs' & 1314.988 & 0.020 & 5.602 & 23.92 & 5.418 \\
		\quad  alpha=1e-5 hidden layer sizes=(24) &&&&& \\
		MLPClassifier(solver='lbfgs' & 2038.623 & 0.052 & 5.684 & 21.542 & 5.166 \\
		\quad  alpha=1e-5 hidden layer sizes=(76) &&&&& \\
		MLPClassifier(solver='lbfgs' & 1251.645 & 0.037 & 6.060 & 22.57 & 4.228 \\
		\quad  alpha=1e-5 hidden layer sizes=(49) &&&&& \\
		KNeighbors Classifier n=1 metric=euclidean & 1 & 1 & 6.894 & 30.114 & 9.674 \\
		KNeighbors Classifier n=1 algorithm=ball tree & 0.517 & 0.939 & 6.894 & 30.114 & 6.894 \\
		KNeighbors Classifier n=1 algorithm=kd tree & 0.966 & 0.990 & 6.894 & 30.114 & 9.674 \\
		KNeighbors Classifier n=1 algorithm=brute & 0.022 & 6.023 & 6.894 & 30.114 & 9.674 \\
		KNeighbors Classifier n=1 weights=distance & 0.963 & 0.402 & 6.894 & 30.114 & 9.674 \\
		KNeighbors Classifier n=3 metric=euclidean & 0.963 & 1.047 & 6.930 & 28.93 & 9.696 \\
		KNeighbors Classifier n=3 algorithm=ball tree & 0.517 & 0.993 & 6.930 & 28.930 & 9.696 \\
		KNeighbors Classifier n=3 algorithm=kd tree & 0.969 & 1.040 & 6.930 & 28.930 & 9.696 \\
		KNeighbors Classifier n=3 algorithm=brute & 0.019 & 7.084 & 6.930 & 28.930 & 9.696 \\
		KNeighbors Classifier n=3 weights=distance & 0.963 & 0.441 & 6.930 & 29.364 & 9.666\\
		KNeighbors Classifier n=5 weights=distance & 0.969 & 0.467 & 7.016 & 28.766 & 9.898\\
		KNeighbors Classifier n=5 metric=euclidean & 0.972 & 1.072 & 7.040 & 28.202 & 9.920\\
		KNeighbors Classifier n=5 algorithm=ball tree & 0.517 & 1.021 & 7.040 & 28.202 & 9.920 \\
		KNeighbors Classifier n=5 algorithm=kd tree & 0.966 & 1.071 & 7.040 & 28.202 & 9.920 \\
		KNeighbors Classifier n=5 algorithm=brute & 0.019 & 6.314 & 7.040  & 28.202 & 9.920 \\
		KNeighbors Classifier n=7 weights=distance & 0.966 & 0.489 & 7.094 & 28.146 & 9.998 \\
		KNeighbors Classifier n=7 metric=euclidean & 0.969 & 1.092 & 7.126 & 27.524 & 10.002\\
		KNeighbors Classifier n=7 algorithm=ball tree & 0.517 & 1.055 & 7.126 & 27.524 & 10.002\\
		KNeighbors Classifier n=7 algorithm=kd tree & 0.969 & 1.091 & 7.126 & 27.524 & 10.002 \\
		KNeighbors Classifier n=7 algorithm=brute & 0.022 & 6.327 & 7.126 & 27.524 & 10.002 \\
		KNeighbors Classifier n=9 weights=distance & 0.960 & 0.518 & 7.260 & 27.784 & 10.104 \\
		KNeighbors Classifier n=9 metric=euclidean & 0.960 & 1.112 & 7.278 & 27.092 & 10.152 \\
		KNeighbors Classifier n=9 algorithm=ball tree & 0.517 & 1.089 & 7.278 & 27.092 & 10.152\\
		KNeighbors Classifier n=9 algorithm=kd tree & 0.969 & 1.120 & 7.278 & 27.092 & 10.152 \\
		KNeighbors Classifier n=9 algorithm=brute & 0.019 & 6.333 & 7.278 & 27.092 & 10.152 \\
		Gradient Boosting Classifier n estimators=100  & 71.897 & 0.057 & 8.634 & 72.748 & 18.910 \\
		\quad learning rate=1.0 max depth=6 &&&&& \\
		Random Forest Classifier max depth=30  & 6.919 & 0.072 & 8.676 & -1 & -1\\
		\quad n estimators=30 max features=3 &&&&& \\
		
\bottomrule
\end{tabular}

\label{tab:Results3}
\end{table}

\begin{table}[H]
	\caption{Misclassification rates, and times for fitting mapping functions (raw Fit time) and predicting labels of test data (raw Predict time) relative to times for classifiers with Euclidean distance. All values were averaged over the five runs. Misclassification rates are given for classification based on raw IMS data and based on PCA-transformed data explaining 95\% and 99\% of the total variance in the raw data. Results for other distance measures and classifiers can be found in the supplementary material. Misclassification rate $-1$ means that the classifier is not used with PCA transformed data.
	}
	\begin{tabular}{llrrrrr}
		\toprule
		MLPClassifier(solver='lbfgs' & 673.561 & 0.018 & 8.696 & 21.866 & 6.938 \\
		\quad  alpha=1e-5 hidden layer sizes=(19) &&&&& \\
		Random Forest Classifier max depth=20 & 3.458 & 0.050 & 8.756 & -1 & -1 \\
		\quad  n estimators=20 max features=2 &&&&& \\
		Random Forest Classifier max depth=70  & 7.944 & 0.164 & 8.776 & 26.456 & 5.31 \\
		\quad  n estimators=70 max features=1 &&&&& \\
		Random Forest Classifier max depth=50  & 17.564 & 0.116 & 8.782 & -1 & -1 \\
		\quad  n estimators=50 max features=5 &&&&& \\
		Random Forest Classifier max depth=110 & 75.037 & 0.249 & 8.998 & -1 & -1 \\
		\quad  n estimators=110 max features=11 &&&&& \\
		Random Forest Classifier max depth=70 & 32.701 & 0.161 & 9.056 & -1 & -1 \\
		\quad n estimators=70 max features=7 &&&&& \\
		Gradient Boosting Classifier n estimators=100 & 67.118 & 0.055 & 9.076 & 64.800 & 9.972 \\
		\quad learning rate=1.0 max depth=5 &&&&& \\
		Random Forest Classifier max depth=40 & 11.720 & 0.095 & 9.102 & -1 & -1 \\
		\quad n estimators=40 max features=4 &&&&& \\
		Random Forest Classifier max depth=120 & 87.723 & 0.272 & 9.112 & -1 & -1 \\
		\quad n estimators=120 max features=12 &&&&& \\
		Random Forest Classifier max depth=90 & 51.947 & 0.211 & 9.132 & -1 & -1 \\
		\quad n estimators=90 max features=9 &&&&& \\
		Random Forest Classifier max depth=80 & 41.660 & 0.184 & 9.210  & -1 & -1 \\
		\quad n estimators=80 max features=8 &&&&& \\
		Random Forest Classifier max depth=100 & 63.240 & 0.227 & 9.298 & -1 & -1 \\
		\quad n estimators=100 max features=10 &&&&& \\
		Random Forest Classifier max depth=140 & 115.215 & 0.309 & 9.348 & -1 & -1 \\
		\quad n estimators=140 max features=14 &&&&& \\
		Random Forest Classifier max depth=130 & 101.312 & 0.296 & 9.362 & -1 & -1 \\
		\quad n estimators=130 max features=13 &&&&& \\
		Random Forest Classifier max depth=180  & 20.343 & 0.424 & 9.382 & 26.636 & 5.296 \\
		\quad  n estimators=180 max features=1 &&&&& \\
		Random Forest Classifier max depth=170  & 19.234 & 0.397 & 9.422 & 26.444 & 5.240  \\
		\quad  n estimators=170 max features=1 &&&&& \\
		MLPClassifier(solver='lbfgs' & 1250.935 & 0.013 & 9.549 & 30.618 & 22.998 \\
		\quad  alpha=1e-5 hidden layer sizes=(6 5) &&&&& \\
		
		Random Forest Classifier max depth=100  & 1.150 & 0.027 & 9.546 & 27.342 & 6.538 \\
		\quad n estimators=10 max features=1 &&&&& \\
		Random Forest Classifier max depth=60 & 24.685 & 0.139 & 9.710 & -1 & -1\\
		\quad n estimators=60 max features=6 &&&&& \\
		Random Forest Classifier max depth=100  & 11.302 & 0.237 & 9.782 & 27.476 & 5.098\\
		\quad n estimators=100 max features=1 &&&&& \\
		Random Forest Classifier max depth=190  & 21.502 & 0.453 & 9.906 & 26.778 & 5.290 \\
		\quad n estimators=190 max features=1 &&&&& \\
		Random Forest Classifier max depth=90 & 10.159 & 0.211 & 9.936 & 26.454 & 5.294 \\
		\quad n estimators=90 max features=1 &&&&& \\
		Random Forest Classifier max depth=160 & 18.125 & 0.380 & 9.988 & 26.820 & 5.400\\
		\quad n estimators=160 max features=1 &&&&& \\
		Random Forest Classifier max depth=140 & 15.819 & 0.334 & 9.990 &  26.740 & 5.780 \\
		\quad n estimators=140 max features=1 &&&&& \\
		Random Forest Classifier max depth=120 & 13.480 & 0.282 & 9.994 & 27.842 & 5.154 \\
		\quad n estimators=120 max features=1 &&&&& \\

		Random Forest Classifier max depth=130 & 14.682 & 0.305 & 10.016 & 26.812 & 5.626 \\
		\quad n estimators=130 max features=1 &&&&& \\
		Random Forest Classifier max depth=110  & 1.143 & 0.028 & 10.032 & 28.126 & 6.698 \\
		\quad n estimators=10 max features=1 &&&&& \\
		
\bottomrule
\end{tabular}

\label{tab:Results4}
\end{table}
		
\begin{table}[H]
	\caption{Misclassification rates, and times for fitting mapping functions (raw Fit time) and predicting labels of test data (raw Predict time) relative to times for classifiers with Euclidean distance. All values were averaged over the five runs. Misclassification rates are given for classification based on raw IMS data and based on PCA-transformed data explaining 95\% and 99\% of the total variance in the raw data. Results for other distance measures and classifiers can be found in the supplementary material. Misclassification rate $-1$ means that the classifier is not used with PCA transformed data.
	}
	\begin{tabular}{llrrrrr}
		\toprule
		Random Forest Classifier max depth=110 & 12.458 & 0.261 & 10.032 & 27.802 & 5.376 \\
		\quad n estimators=110 max features=1 &&&&& \\
		Gradient Boosting Classifier n estimators=100 & 56.162 & 0.054 & 10.080 & 62.496 & 16.934 \\
		\quad learning rate=1.0 max depth=7 &&&&& \\
		Random Forest Classifier max depth=60 & 6.757 & 0.142 & 10.118 & 27.142 & 6.408 \\
		\quad n estimators=60 max features=1 &&&&& \\
		Gradient Boosting Classifier n estimators=100 & 94.913 & 0.062 & 10.192 & 83.148 & 52.918 \\
		\quad learning rate=1.0 max depth=4 &&&&& \\
		Random Forest Classifier max depth=120 & 1.162 & 0.027 & 10.206 & 28.57 & 5.278 \\
		\quad n estimators=10 max features=1 &&&&& \\
		Random Forest Classifier max depth=40 & 4.517 & 0.096 & 10.264 & 25.936 & 5.406 \\
		\quad n estimators=40 max features=1 &&&&& \\
		Random Forest Classifier max depth=150 & 16.944 & 0.357 & 10.302 & 26.856 & 5.178 \\
		\quad n estimators=150 max features=1 &&&&& \\
		Random Forest Classifier max depth=13 & 1.137 & 0.026 & 10.418 & 27.536 & 6.052 \\
		\quad n estimators=10 max features=1 &&&&& \\
		Random Forest Classifier max depth=80 & 9.053  & 0.186 & 10.424 & 27.656 & 5.744 \\
		\quad n estimators=80 max features=1 &&&&& \\
		Random Forest Classifier max depth=140 & 1.153 & 0.025 & 10.466 & 28.13 & 7.124 \\
		\quad n estimators=10 max features=1 &&&&& \\
		Random Forest Classifier max depth=16 & 1.168 & 0.027 & 10.49 & 28.578 & 5.784 \\
		\quad n estimators=10 max features=1 &&&&& \\
		Random Forest Classifier max depth=20 & 2.274 & 0.050 & 10.594 & 28.010 & 5.640\\
		\quad n estimators=20 max features=1 &&&&& \\
		Random Forest Classifier max depth=15 & 1.131 & 0.025 & 10.644 & 27.520 & 8.608\\
		\quad n estimators=10 max features=1 &&&&& \\
		Random Forest Classifier max depth=130 & 1.121 & 0.025 & 10.694 & 27.586 & 6.542 \\
		\quad n estimators=10 max features=1 &&&&& \\
		Random Forest Classifier max depth=170  & 1.159 & 0.027 & 10.734 & 27.170 & 7.834\\
		\quad n estimators=10 max features=1 &&&&& \\
		Random Forest Classifier max depth=50 & 5.614 & 0.120 & 11.160 & 26.684 & 5.420 \\
		\quad n estimators=50 max features=1 &&&&& \\
		Random Forest Classifier max depth=50 & 1.153 & 0.027 & 11.204 & 28.704 & 5.984 \\
		\quad n estimators=10 max features=1 &&&&& \\
		Random Forest Classifier max depth=17 & 1.143 & 0.028 & 11.226 & 28.958 & 5.546 \\
		\quad n estimators=10 max features=1 &&&&& \\
		Gradient Boosting Classifier n estimators=100 & 52.523 & 0.050 & 11.27 & 66.686 & 9.398 \\
		\quad learning rate=1.0 max depth=8 &&&&& \\
		Random Forest Classifier max depth=30 & 1.134 & 0.027 & 11.292 & 28.616 & 6.832 \\
		\quad n estimators=10 max features=1 &&&&& \\
		Random Forest Classifier max depth=40 & 1.134 & 0.027 & 11.308 & 27.51 & 9.298 \\
		\quad n estimators=10 max features=1 &&&&& \\
		Random Forest Classifier max depth=19 & 1.165 & 0.028 & 11.418 & 28.488 & 7.856 \\
		\quad n estimators=10 max features=1 &&&&& \\
		Gradient Boosting Classifier n estimators=100 & 51.125 & 0.052 & 11.486 & 54.31 & 8.908 \\
		\quad learning rate=1.0 max depth=9 &&&&& \\
		Random Forest Classifier max depth=180 & 1.121 & 0.025 & 11.606 & 28.036 & 7.362 \\
		\quad n estimators=10 max features=1 &&&&& \\
		Decision Tree Classifier & 1.218 & 0 & 11.704 & 31.45 & 9.836 \\
		MLP Classifier(solver='lbfgs' & 6628.944 & 0.038 & 11.742 & 24.064 & 9.332 \\
		\quad alpha=1e-5 hidden layer sizes=(10 10 10 10 10 10) &&&&& \\
		
\bottomrule
\end{tabular}

\label{tab:Results5}
\end{table}
		
		
\begin{table}[H]
	\caption{Misclassification rates, and times for fitting mapping functions (raw Fit time) and predicting labels of test data (raw Predict time) relative to times for classifiers with Euclidean distance. All values were averaged over the five runs. Misclassification rates are given for classification based on raw IMS data and based on PCA-transformed data explaining 95\% and 99\% of the total variance in the raw data. Results for other distance measures and classifiers can be found in the supplementary material. Misclassification rate $-1$ means that the classifier is not used with PCA transformed data.
	}
	\begin{tabular}{llrrrrr}
		\toprule
		Random Forest Classifier max depth=70 & 1.140 & 0.028 & 11.75 & 27.55 & 6.414 \\
		\quad n estimators=10 max features=1 &&&&& \\
		Random Forest Classifier max depth=18 & 1.156 & 0.027 & 11.794 & 28.376 & 7.472  \\
		\quad n estimators=10 max features=1 &&&&& \\
		Decision Tree Classifier max depth=10 & 1.171 & 0.001 & 11.81 & 29.062 & 9.982 \\
		Random Forest Classifier max depth=150 & 1.140 & 0.027 & 11.814 & 28.632 & 8.182 \\
		\quad n estimators=10 max features=1 &&&&& \\
		Random Forest Classifier max depth=12 & 1.121 & 0.025 & 11.82 & 27.12 & 6.998 \\
		\quad n estimators=10 max features=1 &&&&& \\
		Random Forest Classifier max depth=160 & 1.162 & 0.027 & 12.054 & 29.074 & 5.634 \\
		\quad n estimators=10 max features=1 &&&&& \\
		Random Forest Classifier max depth=10 & 1.100 & 0.028 & 12.110 & 25.842 & 6.252 \\
		\quad n estimators=10 max features=1 &&&&& \\
		Random Forest Classifier max depth=20 & 1.143 & 0.028 & 12.272 & 26.320 & 7.462\\
		\quad n estimators=10 max features=1 &&&&& \\
		Random Forest Classifier max depth=30 & 3.393 & 0.074 & 12.312 & 26.812 & 5.440 \\
		\quad n estimators=30 max features=1 &&&&& \\
		Gradient Boosting Classifier n estimators=100 & 46.648 & 0.051 & 12.472 & 32.032 & 10.404 \\
		\quad learning rate=1.0 max depth=11 &&&&& \\
		Gradient Boosting Classifier n estimators=100  & 46.530 & 0.051 & 12.472 & 32.032 & 10.404 \\
		\quad learning rate=1.0 max depth=12 &&&&& \\
		Gradient Boosting Classifier n estimators=100 & 46.542 & 0.050 & 12.472 & 32.032 & 10.404 \\
		\quad learning rate=1.0 max depth=13 &&&&& \\
		Gradient Boosting Classifier n estimators=100 & 46.757 & 0.050 & 12.472 & 32.032 & 10.404 \\
		\quad learning rate=1.0 max depth=14 &&&&& \\
		Gradient Boosting Classifier n estimators=100 & 46.648 & 0.051 & 12.472 & 32.032 & 10.404 \\
		\quad learning rate=1.0 max depth=15 &&&&& \\
		Gradient Boosting Classifier n estimators=100 & 46.561 & 0.050 & 12.472 & 32.032 & 10.404 \\
		\quad learning rate=1.0 max depth=16 &&&&& \\
		Gradient Boosting Classifier n estimators=100  & 46.611 & 0.051 & 12.472 & 32.032 & 10.404 \\
		\quad learning rate=1.0 max depth=17 &&&&& \\
		Random Forest Classifier max depth=60 & 1.134 & 0.027 & 12.504 & 28.290 & 6.042 \\
		\quad n estimators=10 max features=1 &&&&& \\
		Random Forest Classifier max depth=190  & 1.156 & 0.027 & 12.734 & 29.046 & 5.926 \\
		\quad n estimators=10 max features=1 &&&&& \\
		Random Forest Classifier max depth=90 & 1.153 & 0.025 & 13.004 & 28.178 & 6.986 \\
		\quad n estimators=10 max features=1 &&&&& \\
		Random Forest Classifier max depth=14 & 1.140 & 0.025 & 13.460 & 27.560 & 7.048 \\
		\quad n estimators=10 max features=1 &&&&& \\
		
		Random Forest Classifier max depth=11 & 1.106 & 0.025 & 13.490 & 25.512 & 7.846 \\
		\quad n estimators=10 max features=1 &&&&& \\
		Random Forest Classifier max depth=80 & 1.131 & 0.0213.532 & 28.564 & 6.826 \\
		\quad n estimators=10 max features=1 &&&&& \\
		Random Forest Classifier max depth=9 & 1.025 & 0.027 & 14.060 & 24.634 & 7.446 \\
		\quad n estimators=10 max features=1 &&&&& \\
		Random Forest Classifier max depth=6 & 0.875 & 0.023 & 15.688 & 26.086 & 12.042 \\
		\quad n estimators=10 max features=1 &&&&& \\
		Random Forest Classifier max depth=7 & 0.956 & 0.025 & 16.236 & 25.164 & 10.008 \\
		\quad n estimators=10 max features=1 &&&&& \\
		Random Forest Classifier max depth=8 & 1.009 & 0.027 & 16.326 & 25.858 & 11.230 \\
		\quad n estimators=10 max features=1 &&&&& \\
		MLP Classifier(solver='lbfgs' & 917.340 & 0.035 & 16.610  & 21.960 & 7.442 \\
		\quad alpha=1e-5 hidden layer sizes=(33) &&&&& \\
		
		
\bottomrule
\end{tabular}

\label{tab:Results6}
\end{table}

\begin{table}[H]
	\caption{Misclassification rates, and times for fitting mapping functions (raw Fit time) and predicting labels of test data (raw Predict time) relative to times for classifiers with Euclidean distance. All values were averaged over the five runs. Misclassification rates are given for classification based on raw IMS data and based on PCA-transformed data explaining 95\% and 99\% of the total variance in the raw data. Results for other distance measures and classifiers can be found in the supplementary material. Misclassification rate $-1$ means that the classifier is not used with PCA transformed data.
	}
	\begin{tabular}{llrrrrr}
		\toprule
		Decision Tree Classifier max depth=9 & 1.146 & 0.004 & 17.518 & 29.218 & 10.088 \\
		Decision Tree Classifier max depth=8 & 1.090 & 0.002 & 21.860 & 28.494 & 10.288 \\
		Gradient Boosting Classifier n estimators=100 & 241.246 & 0.099 & 22.512 & 66.418 & 39.338 \\
		\quad learning rate=1.0 max depth=3 &&&&& \\
		Random Forest Classifier max depth=5 & 0.813 & 0.024 & 22.800 & 29.314 & 14.162\\
		\quad n estimators=10 max features=1 &&&&& \\
		SGD Classifier & 10.396 & 0.004 & 24.408 & 69.58 & 40.134 \\
		Decision Tree Classifier max depth=7 & 1.028 & 0.001 & 25.942 & 31.168 & 11.886 \\
		Decision Tree Classifier max depth=6 & 0.944 & 0.003 & 26.330 & 31.544 & 14.202\\
		MLP Classifier(solver='lbfgs' & 1520.642 & 0.017 & 26.558 & 35.650 & 22.634\\
		\quad alpha=1e-5 hidden layer sizes=(7 7 7) &&&&& \\
		Gradient Boosting Classifier n estimators=100 & 164.579 & 0.081 & 27.846 & 43.934 & 18.808 \\
		\quad learning rate=1.0 max depth=1 &&&&& \\
		Random Forest Classifier max depth=4 & 0.729 & 0.023 & 28.498 & 31.588 & 20.340 \\
		\quad n estimators=10 max features=1 &&&&& \\
		Gradient Boosting Classifier n estimators=100 & 137.268 & 0.074 & 28.756 & 34.772 &29.706 \\
		\quad learning rate=1.0 max depth=2 &&&&& \\
		Decision Tree Classifier max depth=5 & 0.822 & 0.004 & 32.000 & 35.520 & 19.110 \\
		MLP Classifier(solver='lbfgs' & 2045.109 & 0.019 & 32.380 & 30.844 & 19.178 \\
		\quad alpha=1e-5 hidden layer sizes=(9 9 9) &&&&& \\
		SVC & 114.663 & 11.569 & 35.106 & 21.736 & 6.828 \\
		Perceptron & 3.825 & 0 & 36.622 & 72.722 & 50.176 \\
		MLP Classifier(solver='lbfgs' & 2486.317 & 0.0339 & 36.672 & 25.976 & 8.774 \\
		\quad alpha=1e-5 hidden layer sizes=(10 10 10 10 10)&&&&& \\
		MLP Classifier(solver='lbfgs'  & 427.809 & 0.015 & 36.828 & 32.078 & 23.084\\
		\quad alpha=1e-5 hidden layer sizes=(6 6 6)&&&&& \\
		MLP Classifier(solver='lbfgs' & 1047.311 & 0.015 & 37.056 & 20.744 & 6.590 \\
		\quad alpha=1e-5 hidden layer sizes=(18)&&&&& \\
		MLP Classifier(solver='lbfgs' & 3622.473 & 0.0424 & 37.670 & 25.882 & 25.302 \\
		\quad alpha=1e-5 hidden layer sizes=(10 10 10 10 10 10 10)&&&&& \\
		MLP Classifier(solver='lbfgs' & 1075.224 & 0.022 & 38.520 & 62.378 & 19.990 \\
		\quad alpha=1e-5 hidden layer sizes=(7 7 7 7)&&&&& \\
		MLP Classifier(solver='lbfgs' & 2119.629 & 0.028 & 39.242 & 28.428 & 13.986 \\
		\quad alpha=1e-5 hidden layer sizes=(10 10 10 10)&&&&& \\
		Passive Aggressive Classifier & 5.077 & 0.001 & 39.890 & 72.558 & 46.434 \\
		MLP Classifier(solver='lbfgs' & 1063.716 & 0.042 & 40.030 & 22.014 & 5.970 \\
		\quad alpha=1e-5 hidden layer sizes=(56) &&&&& \\
		Random Forest Classifier max depth=3 & 0.635 & 0.022 & 41.274 & 43.752 & 30.412 \\
		\quad n estimators=10 max features=1 &&&&& \\
		Decision Tree Classifier max depth=4 & 0.672 & 0.002 & 42.712 & 40.68 & 20.444 \\
		
		MLP Classifier(solver='lbfgs' & 797.277 & 0.019 & 44.788 & 24.336 & 3.966 \\
		\quad alpha=1e-5 hidden layer sizes=(22) &&&&& \\
		MLP Classifier(solver='lbfgs' & 1556.953 & 0.028 & 45.248 & 35.212 & 9.86 \\
		\quad alpha=1e-5 hidden layer sizes=(8 8 8 8 8) &&&&& \\
		MLP Classifier(solver='lbfgs' & 359.990 & 0.009 & 47.718 & 54.158 & 61.364 \\
		\quad alpha=1e-5 hidden layer sizes=(6 4)  &&&&& \\
		MLP Classifier(solver='lbfgs' & 1496.990 & 0.018 & 48.886 & 59.202 & 26.830 \\
		\quad alpha=1e-5 hidden layer sizes=(6 6 6 6)  &&&&& \\
		SVC gamma=2 C=1 & 119.753 & 6.694 & 49.452 & 42.148 & 42.746 \\
		Random Forest Classifier max depth=2 & 0.529 & 0.021 & 50.226 & 51.326 & 28.226 \\
		\quad n estimators=10 max features=1  &&&&& \\
		MLP Classifier(solver='lbfgs' & 347.669 & 0.025 & 50.298 & 54.73 & 17.608 \\
		\quad alpha=1e-5 hidden layer sizes=(6 6 6 6 6)	  &&&&& \\
		MLP Classifier(solver='lbfgs' & 826.894 & 0.022 & 51.586 & 28.314 & 10.148 \\
		\quad alpha=1e-5 hidden layer sizes=(10 10 10)  &&&&& \\
		
		\bottomrule
	\end{tabular}

\label{tab:Results7}
\end{table}
		
\begin{table}[H]
	\caption{Misclassification rates, and times for fitting mapping functions (raw Fit time) and predicting labels of test data (raw Predict time) relative to times for classifiers with Euclidean distance. All values were averaged over the five runs. Misclassification rates are given for classification based on raw IMS data and based on PCA-transformed data explaining 95\% and 99\% of the total variance in the raw data. Results for other distance measures and classifiers can be found in the supplementary material. Misclassification rate $-1$ means that the classifier is not used with PCA transformed data.
	}
	\begin{tabular}{llrrrrr}
		\toprule
		Ada Boost Classifier & 13.616 & 0.256 & 51.904 & 64.954 & 59.612 \\
		Decision Tree Classifier max depth=3 & 0.535 & 0.001 & 52.602 & 52.210 & 33.432 \\
		MLP Classifier(solver='lbfgs' & 1958.395 & 0.026 & 53.834 & 26.680 & 17.988 \\
		\quad alpha=1e-5 hidden layer sizes=(9 9 9 9)  &&&&& \\
		MLP Classifier(solver='lbfgs' & 596.392 & 0.014 & 56.546 & 27.180 & 14.920 \\
		\quad alpha=1e-5 hidden layer sizes=(7 5)  &&&&& \\
		MLP Classifier(solver='lbfgs' & 280.510 & 0.021 & 60.076 & 76.338 & 40.732 \\
		\quad alpha=1e-5 hidden layer sizes=(5 5 5 5 5)  &&&&& \\
		MLP Classifier(solver='lbfgs' & 2434.688 & 0.031 & 61.216 &27.712 & 15.940 \\
		\quad alpha=1e-5 hidden layer sizes=(9 9 9 9 9) &&&&& \\
		Random Forest Classifier max depth=1 & 0.420 & 0.019 & 61.532 & 65.362 & 51.998 \\
		\quad n estimators=10 max features=1 &&&&& \\
		GaussianNB & 0.065 & 0.014 & 61.716 & 53.124 & 29.088 \\
		MLP Classifier(solver='lbfgs' & 143.376 & 0.024 & 63.046 & 33.954 & 9.054 \\
		\quad alpha=1e-5 hidden layer sizes=(8 8 8 8)&&&&& \\
		MLP Classifier(solver='lbfgs' & 163.280 & 0.012 & 66.400 & 40.802 & 19.572 \\
		\quad alpha=1e-5 hidden layer sizes=(3 5)&&&&& \\
		Decision Tree Classifier max depth=2 & 0.370 & 0.002 & 66.548 & 63.696 & 54.042 \\
		MLP Classifier(solver='lbfgs' & 477.978 & 0.052 & 68.704 & 23.648 & 6.93 \\
		\quad alpha=1e-5 hidden layer sizes=(72) &&&&& \\
		MLP Classifier(solver='lbfgs' & 102.501 & 0.009 & 71.876 & 8.108 & 8.108 \\
		\quad alpha=1e-5 hidden layer sizes=(7) &&&&& \\
		MLP Classifier(solver='lbfgs' & 61.330 & 0.026 & 74.572 & 48.830 & 14.846 \\
		\quad alpha=1e-5 hidden layer sizes=(7 7 7 7 7) &&&&& \\
		MLP Classifier(solver='lbfgs' & 903.012 & 0.041 & 76.206 & 23.776 & 5.682 \\
		\quad alpha=1e-5 hidden layer sizes=(55) &&&&& \\
		DecisionTreeClassifier max depth=1 & 0.190 & 0.002 & 76.850 & 29.062 & 9.982  \\
		MLP Classifier(solver='lbfgs' & 44.663 & 0.011 & 78.152 & 22.212 & 7.138 \\
		\quad alpha=1e-5 hidden layer sizes=(14) &&&&& \\
		Nearest Centroid & 0.024 & 0.007 & 79.588 & 82.286 & 80.716 \\
		MLP Classifier(solver='lbfgs' & 21.000 & 0.011 & 81.410 & 29.152 & 16.408 \\
		\quad alpha=1e-5 hidden layer sizes=(8 5) &&&&& \\
		MLP Classifier(solver='lbfgs' & 0.772 & 0.007 & 85.708 & 52.962 & 33.998 \\
		\quad alpha=1e-5 hidden layer sizes=(2) &&&&& \\
		MLP Classifier(solver='lbfgs' & 1.713 & 0.012 & 85.708 & 85.724 & 64.158 \\
		\quad alpha=1e-5 hidden layer sizes=(10 2) &&&&& \\
		MLP Classifier(solver='lbfgs' & 0.626 & 0.011 & 85.708 & 85.708 & 25.278 \\
		\quad alpha=1e-5 hidden layer sizes=(8 3) &&&&& \\
		MLP Classifier(solver='lbfgs' & 1.894 & 0.011 & 85.708 & 32.422 & 29.606 \\
		\quad alpha=1e-5 hidden layer sizes=(9 4) &&&&& \\
		MLP Classifier(solver='lbfgs' & 1.613 & 0.014 & 85.708 & 32.856 & 41.928 \\
		\quad alpha=1e-5 hidden layer sizes=(4 4 4) &&&&& \\
		BernoulliNB alpha=0.1 & 0.065 & 0.004 & 85.714 & 72.138 & 51.192 \\
		MLP Classifier(solver='lbfgs' & 1.024 & 0.008 & 85.714 & 28.29 & 13.988 \\
		\quad alpha=1e-5 hidden layer sizes=(4) &&&&& \\
		MLP Classifier(solver='lbfgs' & 1.049 & 0.008 & 85.714 & 27.184 & 8.428 \\
		\quad alpha=1e-5 hidden layer sizes=(6) &&&&& \\
		MLP Classifier(solver='lbfgs' & 3.626 & 0.008 & 85.714 & 20.434 & 4.266 \\
		\quad alpha=1e-5 hidden layer sizes=(13) &&&&& \\
		MLP Classifier(solver='lbfgs' & 2.286 & 0.014 & 85.714 & 22.42 & 5.692 \\
		\quad alpha=1e-5 hidden layer sizes=(17) &&&&& \\
		MLP Classifier(solver='lbfgs' & 0.866 & 0.007 & 85.714 & 78.46 & 82.124 \\
		\quad alpha=1e-5 hidden layer sizes=(1 1) &&&&& \\
		
		\bottomrule
	\end{tabular}

\label{tab:Results8}
\end{table}

\begin{table}[H]
	\caption{Misclassification rates, and times for fitting mapping functions (raw Fit time) and predicting labels of test data (raw Predict time) relative to times for classifiers with Euclidean distance. All values were averaged over the five runs. Misclassification rates are given for classification based on raw IMS data and based on PCA-transformed data explaining 95\% and 99\% of the total variance in the raw data. Results for other distance measures and classifiers can be found in the supplementary material. Misclassification rate $-1$ means that the classifier is not used with PCA transformed data.
	}
	\begin{tabular}{llrrrrr}
		\toprule
		MLP Classifier(solver='lbfgs' & 0.473 & 0.008 & 85.714 & 85.714 & 68.778 \\
		\quad alpha=1e-5 hidden layer sizes=(2 1) &&&&& \\
		MLP Classifier(solver='lbfgs' & 0.554 & 0.008 & 85.714 & 74.786 & 66.740 \\
		\quad alpha=1e-5 hidden layer sizes=(4 1) &&&&& \\
		MLP Classifier(solver='lbfgs' & 0.760 & 0.011& 85.714 & 85.720 & 84.216 \\
		\quad alpha=1e-5 hidden layer sizes=(9 1) &&&&& \\
		MLP Classifier(solver='lbfgs' & 1.404 & 0.009 & 85.714 & 54.348 & 59.952 \\
		\quad alpha=1e-5 hidden layer sizes=(6 2) &&&&& \\
		MLP Classifier(solver='lbfgs' & 1.962 & 0.007 & 85.714 & 61.700 & 50.376 \\
		\quad alpha=1e-5 hidden layer sizes=(7 2) &&&&& \\
		MLP Classifier(solver='lbfgs' & 1.093 & 0.008 & 85.714 & 64.502 & 61.146 \\
		\quad alpha=1e-5 hidden layer sizes=(1 3) &&&&& \\
		MLP Classifier(solver='lbfgs' & 1.068 & 0.008 & 85.714 & 75.368 & 31.190 \\
		\quad alpha=1e-5 hidden layer sizes=(2 3) &&&&& \\
		MLP Classifier(solver='lbfgs' & 1.143 & 0.007 & 85.714 & 38.404 & 38.404 \\
		\quad alpha=1e-5 hidden layer sizes=(5 3) &&&&& \\
		MLPClassifier(solver='lbfgs' & 1.370 & 0.012 & 85.714 & 42.632 & 21.144 \\
		\quad alpha=1e-5 hidden layer sizes=(6 3) &&&&& \\
		MLP Classifier(solver='lbfgs' & 1.021 & 0.009 & 85.714 & 56.232 & 53.102 \\
		\quad alpha=1e-5 hidden layer sizes=(1 4) &&&&& \\
		MLP Classifier(solver='lbfgs' & 1.277 & 0.011 & 85.714 & 35.532 & 20.548 \\
		\quad alpha=1e-5 hidden layer sizes=(3 4) &&&&& \\
		MLP Classifier(solver='lbfgs' & 1.361 & 0.008 & 85.714 & 21.762 & 37.264 \\
		\quad alpha=1e-5 hidden layer sizes=(4 4) &&&&& \\
		MLP Classifier(solver='lbfgs' & 1.728 & 0.008 & 85.714 & 39.612 & 39.356 \\
		\quad alpha=1e-5 hidden layer sizes=(5 4) &&&&& \\
		MLP Classifier(solver='lbfgs' & 2.077 & 0.012 & 85.714 & 45.746 & 17.964 \\
		\quad alpha=1e-5 hidden layer sizes=(7 4) &&&&& \\
		MLP Classifier(solver='lbfgs' & 1.641 & 0.011 & 85.714 & 46.588 & 25.514 \\
		\quad alpha=1e-5 hidden layer sizes=(5 5) &&&&& \\
		MLP Classifier(solver='lbfgs' & 0.448 & 0.007 & 85.714 & 85.714 & 85.714 \\
		\quad alpha=1e-5 hidden layer sizes=(1 1 1) &&&&& \\
		MLP Classifier(solver='lbfgs' & 1.937 & 0.015 & 85.714 & 43.902 & 26.298 \\
		\quad alpha=1e-5 hidden layer sizes=(4 4 4 4) &&&&& \\
		MLPClassifier(solver='lbfgs' & 2.464 & 0.018 & 85.714 & 85.724 & 19.486 \\
		\quad alpha=1e-5 hidden layer sizes=(5 5 5 5) &&&&& \\
		MLP Classifier(solver='lbfgs' & 2.255 & 0.016 & 85.714 & 52.620 & 33.604 \\
		\quad alpha=1e-5 hidden layer sizes=(4 4 4 4 4)	 &&&&& \\
		MLP Classifier(solver='lbfgs' & 2.224 & 0.011 & 85.718 & 27.452 & 8.060 \\
		\quad alpha=1e-5 hidden layer sizes=(9)	 &&&&& \\
		MLPClassifier(solver='lbfgs' & 1.317 & 0.012 & 85.718 & 85.738 & 59.892 \\
		\quad alpha=1e-5 hidden layer sizes=(8 1) &&&&& \\
		MLP Classifier(solver='lbfgs' & 0.797 & 0.012 & 85.718 & 72.926 & 66.332 \\
		\quad alpha=1e-5 hidden layer sizes=(5 2) &&&&& \\
		MLP Classifier(solver='lbfgs' & 1.728 & 0.011 & 85.718 & 85.718 & 61.366 \\
		\quad alpha=1e-5 hidden layer sizes=(9 2) &&&&& \\
		MLP Classifier(solver='lbfgs' & 1.760 & 0.012 & 85.718 & 68.256 & 30.498 \\
		\quad alpha=1e-5 hidden layer sizes=(10 3) &&&&& \\
		MLP Classifier(solver='lbfgs' & 0.426 & 0.007 & 85.718 & 85.714 & 85.720 \\
		\quad alpha=1e-5 hidden layer sizes=(1 1 1 1 1) &&&&& \\
		MLP Classifier(solver='lbfgs' & 1.619 & 0.008 & 85.720 & 22.978 & 7.554 \\
		\quad alpha=1e-5 hidden layer sizes=(8) &&&&& \\
		MLP Classifier(solver='lbfgs' & 1.607 & 0.012 & 85.720 & 24.642 & 5.264 \\
		\quad alpha=1e-5 hidden layer sizes=(10) &&&&& \\
		MLP Classifier(solver='lbfgs' & 0.719 & 0.011 & 85.720 & 72.402 & 83.240 \\
		
		\bottomrule
	\end{tabular}

\label{tab:Results9}
\end{table}
		
\begin{table}[H]
	\caption{Misclassification rates, and times for fitting mapping functions (raw Fit time) and predicting labels of test data (raw Predict time) relative to times for classifiers with Euclidean distance. All values were averaged over the five runs. Misclassification rates are given for classification based on raw IMS data and based on PCA-transformed data explaining 95\% and 99\% of the total variance in the raw data. Results for other distance measures and classifiers can be found in the supplementary material. Misclassification rate $-1$ means that the classifier is not used with PCA transformed data.
	}
	\begin{tabular}{llrrrrr}
		\toprule
		\quad alpha=1e-5 hidden layer sizes=(5 1) &&&&& \\
		MLP Classifier(solver='lbfgs' & 1.330 & 0.008 & 85.720 & 69.978 & 67.170 \\
		\quad alpha=1e-5 hidden layer sizes=(6 1) &&&&& \\
		MLP Classifier(solver='lbfgs' & 0.651 & 0.008 & 85.720 & 62.866 & 85.720 \\
		\quad alpha=1e-5 hidden layer sizes=(7 1) &&&&& \\
		MLP Classifier(solver='lbfgs' & 1.542 & 0.012 & 85.720 & 76.338 & 85.762 \\
		\quad alpha=1e-5 hidden layer sizes=(10 1) &&&&& \\
		MLP Classifier(solver='lbfgs' & 1.423 & 0.011 & 85.720 & 55.658 & 28.212 \\
		\quad alpha=1e-5 hidden layer sizes=(4 3) &&&&& \\
		MLP Classifier(solver='lbfgs' & 0.647 & 0.014 & 85.720 & 49.286 & 37.126 \\
		\quad alpha=1e-5 hidden layer sizes=(9 3) &&&&& \\
		MLP Classifier(solver='lbfgs' & 1.115 & 0.007 & 85.720 & 77.126 & 26.270 \\
		\quad alpha=1e-5 hidden layer sizes=(2 4) &&&&& \\
		MLP Classifier(solver='lbfgs' & 1.087 & 0.009 & 85.720 & 68.260 & 52.084 \\
		\quad alpha=1e-5 hidden layer sizes=(1 5) &&&&& \\
		MLP Classifier(solver='lbfgs' & 1.062 & 0.011 & 85.720 & 55.968 & 46.452 \\
		\quad alpha=1e-5 hidden layer sizes=(2 5) &&&&& \\
		MLP Classifier(solver='lbfgs' & 1.654 & 0.014 & 85.720 & 31.686 & 7.978 \\
		\quad alpha=1e-5 hidden layer sizes=(9 5) &&&&& \\
		MLP Classifier(solver='lbfgs' & 1.445 & 0.009 & 85.720 & 63.416 & 44.504 \\
		\quad alpha=1e-5 hidden layer sizes=(3 3 3) &&&&& \\
		MLP Classifier(solver='lbfgs' & 2.024 & 0.015 & 85.720 & 39.636 & 11.804 \\
		\quad alpha=1e-5 hidden layer sizes=(5 5 5) &&&&& \\
		MLP Classifier(solver='lbfgs' & 2.884 & 0.016 & 85.720 & 24.726 & 7.620 \\
		\quad alpha=1e-5 hidden layer sizes=(8 8 8) &&&&& \\
		MLP Classifier(solver='lbfgs' & 0.834 & 0.011 & 85.720 & 85.720 & 54.516 \\
		\quad alpha=1e-5 hidden layer sizes=(2 2 2 2) &&&&& \\
		MLP Classifier(solver='lbfgs' & 1.707 & 0.012 & 85.720 & 56.58 & 45.740\\
		\quad alpha=1e-5 hidden layer sizes=(3 3 3 3) &&&&& \\
		MLP Classifier(solver='lbfgs' & 1.115 & 0.012 & 85.720 & 76.664 & 85.718 \\
		\quad alpha=1e-5 hidden layer sizes=(2 2 2 2 2) &&&&& \\
		MLP Classifier(solver='lbfgs' & 0.890 & 0.007 & 85.724 & 51.810 & 15.416 \\
		\quad alpha=1e-5 hidden layer sizes=(3)	 &&&&& \\
		MLP Classifier(solver='lbfgs' & 1.258 & 0.008 & 85.724 & 31.322 & 10.968 \\
		\quad alpha=1e-5 hidden layer sizes=(5) &&&&& \\
		MLP Classifier(solver='lbfgs' & 1.632 & 0.012 & 85.724 & 20.628 & 5.928 \\
		\quad alpha=1e-5 hidden layer sizes=(12) &&&&& \\
		MLP Classifier(solver='lbfgs' & 1.757 & 0.009 & 85.724 & 85.718 & 57.720 \\
		\quad alpha=1e-5 hidden layer sizes=(8 2) &&&&& \\
		
		MLP Classifier(solver='lbfgs' & 1.361 & 0.012 & 85.724 & 67.912 & 8.800 \\
		\quad alpha=1e-5 hidden layer sizes=(8 4) &&&&& \\
		MLP Classifier(solver='lbfgs' & 1.906 & 0.014 & 85.724 & 58.354 & 21.222 \\
		\quad alpha=1e-5 hidden layer sizes=(10 5) &&&&& \\
		MLP Classifier(solver='lbfgs' & 1.841 & 0.014 & 85.724 & 74.338 & 47.996 \\
		\quad alpha=1e-5 hidden layer sizes=(3 3 3 3 3) &&&&& \\
		MLP Classifier(solver='lbfgs' & 0.766 & 0.007 & 85.734 & 65.554 & 44.290 \\
		\quad alpha=1e-5 hidden layer sizes=(1) &&&&& \\
		MLP Classifier(solver='lbfgs' & 0.919 & 0.008 & 85.734 & 59.528 & 83.818 \\
		\quad alpha=1e-5 hidden layer sizes=(1 2) &&&&& \\
		MLP Classifier(solver='lbfgs' & 0.604 & 0.008 & 85.734 & 75.778 & 39.410 \\
		\quad alpha=1e-5 hidden layer sizes=(2 2) &&&&& \\
		MLP Classifier(solver='lbfgs' & 1.074 & 0.009 & 85.734 & 71.506 & 41.676 \\
		\quad alpha=1e-5 hidden layer sizes=(3 2) &&&&& \\
		MLP Classifier(solver='lbfgs' & 0.598 & 0.008 & 85.734 & 63.556 & 44.504 \\
		\quad alpha=1e-5 hidden layer sizes=(4 2) &&&&& \\
		\bottomrule
	\end{tabular}

\label{tab:Results10}
\end{table}
		
		
\begin{table}[H]
	\caption{Misclassification rates, and times for fitting mapping functions (raw Fit time) and predicting labels of test data (raw Predict time) relative to times for classifiers with Euclidean distance. All values were averaged over the five runs. Misclassification rates are given for classification based on raw IMS data and based on PCA-transformed data explaining 95\% and 99\% of the total variance in the raw data. Results for other distance measures and classifiers can be found in the supplementary material. Misclassification rate $-1$ means that the classifier is not used with PCA transformed data.
	}
	\begin{tabular}{llrrrrr}
		\toprule
		
		MLP Classifier(solver='lbfgs' & 1.476 & 0.011 & 85.734 & 55.344 & 21.538 \\
		\quad alpha=1e-5 hidden layer sizes=(7 3) &&&&& \\
		MLP Classifier(solver='lbfgs' & 2.333 & 0.014 & 85.734 & 29.062 & 15.6 \\
		\quad alpha=1e-5 hidden layer sizes=(10 4) &&&&& \\
		MLP Classifier(solver='lbfgs' & 1.395 & 0.012 & 85.734 & 34.210 & 11.386 \\
		\quad alpha=1e-5 hidden layer sizes=(4 5) &&&&& \\
		MLP Classifier(solver='lbfgs' & 0.476 & 0.012 & 85.734 & 85.714 & 85.714 \\
		\quad alpha=1e-5 hidden layer sizes=(1 1 1 1) &&&&& \\
		MLP Classifier(solver='lbfgs' & 0.532 & 0.011 & 85.738 & 67.548 & 54.726 \\
		\quad alpha=1e-5 hidden layer sizes=(3 1) &&&&& \\
		MLP Classifier(solver='lbfgs' & 1.018 & 0.009 & 85.738 & 74.586 & 32.246 \\
		\quad alpha=1e-5 hidden layer sizes=(3 3) &&&&& \\
		MLP Classifier(solver='lbfgs' & 0.595 & 0.008 & 85.738 & 85.708 & 60.744 \\
		\quad alpha=1e-5 hidden layer sizes=(2 2 2) &&&&& \\
		MLP Classifier(solver='lbfgs' & 4.666 & 0.029 & 93.814 & 22.102 & 3.678 \\
		\quad alpha=1e-5 hidden layer sizes=(41) &&&&& \\
		LassoLars alpha = 0.1 & 0.049 & 0 & 97.146 & 97.146 & 97.146 \\
		Lasso alpha = 0.1 & 3.040 & 0 & 100 & 100 & 100\\
		Orthogonal Matching Pursuit & 0.049 & 0.001 & 100 & 100 & 100 \\
		Orthogonal Matching Pursuit CV & 0.591 & 0 & 100 & -1 & -1 \\
		PLS Regression n components=1 & 0.077 & 0.002 & 100 & 100 & 100 \\
		PLS Regression n components=2 & 0.112 & 0.004 & 100 & -1 & -1 \\
		PLS Regression n components=3 & 0.130 & 0.002 & 100 & -1 & -1 \\
 		
 		
 		\bottomrule
 	\end{tabular}
 
\label{tab:Results11}
\end{table}
 


%%%%%%%%%%%%%%%%%%%%%%%%%%%%%%%%%%%%%%%%%%
%\vspace{6pt} 
%
%%%%%%%%%%%%%%%%%%%%%%%%%%%%%%%%%%%%%%%%%%%
%%% optional
%%\supplementary{The following are available online at \linksupplementary{s1}, Figure S1: title, Table S1: title, Video S1: title.}
%
%%%%%%%%%%%%%%%%%%%%%%%%%%%%%%%%%%%%%%%%%%%
%\authorcontributions{Conceptualization, G.M., P.M. and K.S.; methodology, G.M.; software, G.M.; validation, G.M.; formal analysis, G.M.; investigation, G.M.; resources, G.M.; data curation, P.M.; writing--original draft preparation, G.M., P.M. and K.S.; writing--review and editing, G.M., A.V., P.M., J.R., V.S., and K.S.; visualization, G.M.; supervision, A.V. and P.M.; project administration, A.V. and V.S.; funding acquisition, A.V. and V.S. All authors have read and agreed to the published version of the manuscript.}
%
%%%%%%%%%%%%%%%%%%%%%%%%%%%%%%%%%%%%%%%%%%%
%\funding{This research received no external funding.}
%
%%%%%%%%%%%%%%%%%%%%%%%%%%%%%%%%%%%%%%%%%%%
%
%%%%%%%%%%%%%%%%%%%%%%%%%%%%%%%%%%%%%%%%%%%
%\conflictsofinterest{The authors declare no conflict of interest.} 
%
%
%%%%%%%%%%%%%%%%%%%%%%%%%%%%%%%%%%%%%%%%%%%
%%% optional
%\appendixtitles{no} %Leave argument "no" if all appendix headings stay EMPTY (then no dot is printed after "Appendix A"). If the appendix sections contain a heading then change the argument to "yes".
%%\appendix
%%\section{}
%%\unskip
%%\subsection{}
%%The appendix is an optional section that can contain details and data supplemental to the main text. For example, explanations of experimental details that would disrupt the flow of the main text, but nonetheless remain crucial to understanding and reproducing the research shown; figures of replicates for experiments of which representative data is shown in the main text can be added here if brief, or as Supplementary data. Mathematical proofs of results not central to the paper can be added as an appendix.
%
%%\section{}
%%All appendix sections must be cited in the main text. In the appendixes, Figures, Tables, etc. should be labeled starting with `A', e.g., Figure A1, Figure A2, etc. 
%
%%%%%%%%%%%%%%%%%%%%%%%%%%%%%%%%%%%%%%%%%%%
%\reftitle{References}

% Please provide either the correct journal abbreviation (e.g. according to the “List of Title Word Abbreviations” http://www.issn.org/services/online-services/access-to-the-ltwa/) or the full name of the journal.
% Citations and References in Supplementary files are permitted provided that they also appear in the reference list here. 

%=====================================
% References, variant A: external bibliography
%=====================================
%\externalbibliography{yes}
%\bibliography{libary}


%%%%%%%%%%%%%%%%%%%%%%%%%%%%%%%%%%%%%%%%%%
%% optional
%\sampleavailability{Samples of the compounds ...... are available from the authors.}

%% for journal Sci
%\reviewreports{\\
%Reviewer 1 comments and authors’ response\\
%Reviewer 2 comments and authors’ response\\
%Reviewer 3 comments and authors’ response
%}

%%%%%%%%%%%%%%%%%%%%%%%%%%%%%%%%%%%%%%%%%%
\end{document}
